# Supplementary material for: An Affordable Method for Evaluation of Ataxic Disorders Based on Electrooculography
Source: Sensors (Basel). 2019 Aug 30;19(17):3756. doi: 10.3390/s19173756 (PMC6751503; doi:10.3390/s19173756)
Supplement: Supplementary file 1 [file sensors-19-03756-s001.zip]

Archive with 10 entries (8 files):
- Supplementary Files/
- Supplementary Files/AtaxiaEvaluation App/
- Supplementary Files/AtaxiaEvaluation App/AtaxiaEvaluation.exe
- Supplementary Files/AtaxiaEvaluation App/AtaxiaEvaluation.m
- Supplementary Files/AtaxiaEvaluation App/mccExcludedFiles.log
- Supplementary Files/AtaxiaEvaluation App/MyAppInstaller_web.exe
- Supplementary Files/AtaxiaEvaluation App/readme.txt
- Supplementary Files/AtaxiaEvaluation App/requiredMCRProducts.txt
- Supplementary Files/AtaxiaEvaluation App/splash.png
- Supplementary Files/Data_SubjectC_Test1.txt
