# Supplementary material for: An Affordable Method for Evaluation of Ataxic Disorders Based on Electrooculography
Source: Sensors (Basel). 2019 Aug 30;19(17):3756. doi: 10.3390/s19173756 (PMC6751503; doi:10.3390/s19173756)
Supplement: Supplementary file 1 [file sensors-19-03756-s001.zip › Supplementary Files/Data_SubjectC_Test1.txt]

4.8060000e+03	0.0000000e+00	1.9498325e+00	2.4567375e+00
4.8070000e+03	0.0000000e+00	1.7886225e+00	2.0067950e+00
4.8080000e+03	0.0000000e+00	1.6759225e+00	1.5714300e+00
4.8090000e+03	0.0000000e+00	1.6030350e+00	1.2181400e+00
4.8100000e+03	0.0000000e+00	1.5623650e+00	9.3222500e-01
4.8110000e+03	0.0000000e+00	1.5639575e+00	2.1731500e-01
4.8120000e+03	0.0000000e+00	1.6629375e+00	-9.0699000e-01
4.8130000e+03	0.0000000e+00	1.8670225e+00	-1.6276575e+00
4.8140000e+03	0.0000000e+00	2.1237825e+00	-1.7873975e+00
4.8150000e+03	0.0000000e+00	2.3682925e+00	-1.5681225e+00
4.8160000e+03	0.0000000e+00	2.5759300e+00	-1.2431300e+00
4.8170000e+03	0.0000000e+00	2.7376300e+00	-8.0409000e-01
4.8180000e+03	0.0000000e+00	2.8525350e+00	-3.9102000e-01
4.8190000e+03	0.0000000e+00	2.9262800e+00	-4.7040000e-02
4.8200000e+03	0.0000000e+00	2.9670725e+00	2.4132500e-01
4.8210000e+03	0.0000000e+00	2.9727075e+00	1.0177300e+00
4.8220000e+03	0.0000000e+00	2.8797300e+00	2.1871150e+00
4.8230000e+03	0.0000000e+00	2.6718475e+00	2.9439200e+00
4.8240000e+03	0.0000000e+00	2.4081050e+00	3.0914100e+00
4.8250000e+03	0.0000000e+00	2.1535500e+00	2.8030450e+00
4.8260000e+03	0.0000000e+00	1.9461575e+00	2.4526950e+00
4.8270000e+03	0.0000000e+00	1.7860500e+00	1.9992000e+00
4.8280000e+03	0.0000000e+00	1.6729825e+00	1.5667750e+00
4.8290000e+03	0.0000000e+00	1.6029125e+00	1.2142200e+00
4.8300000e+03	0.0000000e+00	1.5616300e+00	9.3063250e-01
4.8310000e+03	0.0000000e+00	1.5569750e+00	2.2258250e-01
4.8320000e+03	0.0000000e+00	1.6500750e+00	-8.9670000e-01
4.8330000e+03	0.0000000e+00	1.8517100e+00	-1.6214100e+00
4.8340000e+03	0.0000000e+00	2.1090825e+00	-1.7823750e+00
4.8350000e+03	0.0000000e+00	2.3555525e+00	-1.5611400e+00
4.8360000e+03	0.0000000e+00	2.5666200e+00	-1.2333300e+00
4.8370000e+03	0.0000000e+00	2.7311375e+00	-7.9306500e-01
4.8380000e+03	0.0000000e+00	2.8466550e+00	-3.8452750e-01
4.8390000e+03	0.0000000e+00	2.9217475e+00	-4.5447500e-02
4.8400000e+03	0.0000000e+00	2.9621725e+00	2.4132500e-01
4.8410000e+03	0.0000000e+00	2.9660925e+00	1.0064600e+00
4.8420000e+03	0.0000000e+00	2.8728700e+00	2.1748650e+00
4.8430000e+03	0.0000000e+00	2.6671925e+00	2.9380400e+00
4.8440000e+03	0.0000000e+00	2.4057775e+00	3.0843050e+00
4.8450000e+03	0.0000000e+00	2.1562450e+00	2.7998600e+00
4.8460000e+03	0.0000000e+00	1.9489750e+00	2.4475500e+00
4.8470000e+03	0.0000000e+00	1.7904600e+00	1.9967500e+00
4.8480000e+03	0.0000000e+00	1.6802100e+00	1.5729000e+00
4.8490000e+03	0.0000000e+00	1.6075675e+00	1.2178950e+00
4.8500000e+03	0.0000000e+00	1.5689800e+00	9.3222500e-01
4.8510000e+03	0.0000000e+00	1.5653050e+00	2.2001000e-01
4.8520000e+03	0.0000000e+00	1.6550975e+00	-9.0196750e-01
4.8530000e+03	0.0000000e+00	1.8542825e+00	-1.6275350e+00
4.8540000e+03	0.0000000e+00	2.1081025e+00	-1.7844575e+00
4.8550000e+03	0.0000000e+00	2.3544500e+00	-1.5680000e+00
4.8560000e+03	0.0000000e+00	2.5652725e+00	-1.2387200e+00
4.8570000e+03	0.0000000e+00	2.7269725e+00	-7.9870000e-01
4.8580000e+03	0.0000000e+00	2.8412650e+00	-3.8710000e-01
4.8590000e+03	0.0000000e+00	2.9208900e+00	-4.2997500e-02
4.8600000e+03	0.0000000e+00	2.9657250e+00	2.4242750e-01
4.8610000e+03	0.0000000e+00	2.9690325e+00	1.0177300e+00
4.8620000e+03	0.0000000e+00	2.8754425e+00	2.1861350e+00
4.8630000e+03	0.0000000e+00	2.6671925e+00	2.9433075e+00
4.8640000e+03	0.0000000e+00	2.4024700e+00	3.0933700e+00
4.8650000e+03	0.0000000e+00	2.1484050e+00	2.8073325e+00
4.8660000e+03	0.0000000e+00	1.9394200e+00	2.4537975e+00
4.8670000e+03	0.0000000e+00	1.7790675e+00	2.0033650e+00
4.8680000e+03	0.0000000e+00	1.6700425e+00	1.5744925e+00
4.8690000e+03	0.0000000e+00	1.5991150e+00	1.2205900e+00
4.8700000e+03	0.0000000e+00	1.5613850e+00	9.3467500e-01
4.8710000e+03	0.0000000e+00	1.5634675e+00	2.1792750e-01
4.8720000e+03	0.0000000e+00	1.6571800e+00	-9.0650000e-01
4.8730000e+03	0.0000000e+00	1.8596725e+00	-1.6314550e+00
4.8740000e+03	0.0000000e+00	2.1158200e+00	-1.7858050e+00
4.8750000e+03	0.0000000e+00	2.3624125e+00	-1.5631000e+00
4.8760000e+03	0.0000000e+00	2.5713975e+00	-1.2302675e+00
4.8770000e+03	0.0000000e+00	2.7359150e+00	-7.8767500e-01
4.8780000e+03	0.0000000e+00	2.8489825e+00	-3.7815750e-01
4.8790000e+03	0.0000000e+00	2.9213800e+00	-3.5157500e-02
4.8800000e+03	0.0000000e+00	2.9670725e+00	2.5112500e-01
4.8810000e+03	0.0000000e+00	2.9741775e+00	1.0304700e+00
4.8820000e+03	0.0000000e+00	2.8825475e+00	2.1978950e+00
4.8830000e+03	0.0000000e+00	2.6765025e+00	2.9527400e+00
4.8840000e+03	0.0000000e+00	2.4126375e+00	3.0911650e+00
4.8850000e+03	0.0000000e+00	2.1551425e+00	2.8002275e+00
4.8860000e+03	0.0000000e+00	1.9432175e+00	2.4477950e+00
4.8870000e+03	0.0000000e+00	1.7834775e+00	1.9954025e+00
4.8880000e+03	0.0000000e+00	1.6684500e+00	1.5678775e+00
4.8890000e+03	0.0000000e+00	1.5951950e+00	1.2129950e+00
4.8900000e+03	0.0000000e+00	1.5588125e+00	9.2646750e-01
4.8910000e+03	0.0000000e+00	1.5562400e+00	2.0555500e-01
4.8920000e+03	0.0000000e+00	1.6500750e+00	-9.0993000e-01
4.8930000e+03	0.0000000e+00	1.8535475e+00	-1.6307200e+00
4.8940000e+03	0.0000000e+00	2.1079800e+00	-1.7892350e+00
4.8950000e+03	0.0000000e+00	2.3565325e+00	-1.5699600e+00
4.8960000e+03	0.0000000e+00	2.5657625e+00	-1.2368825e+00
4.8970000e+03	0.0000000e+00	2.7304025e+00	-7.9576000e-01
4.8980000e+03	0.0000000e+00	2.8453075e+00	-3.8501750e-01
4.8990000e+03	0.0000000e+00	2.9191750e+00	-4.0180000e-02
4.9000000e+03	0.0000000e+00	2.9598450e+00	2.4769500e-01
4.9010000e+03	0.0000000e+00	2.9654800e+00	1.0288775e+00
4.9020000e+03	0.0000000e+00	2.8736050e+00	2.1966700e+00
4.9030000e+03	0.0000000e+00	2.6649875e+00	2.9457575e+00
4.9040000e+03	0.0000000e+00	2.4014900e+00	3.0845500e+00
4.9050000e+03	0.0000000e+00	2.1432600e+00	2.7991250e+00
4.9060000e+03	0.0000000e+00	1.9331725e+00	2.4459575e+00
4.9070000e+03	0.0000000e+00	1.7740450e+00	1.9955250e+00
4.9080000e+03	0.0000000e+00	1.6626925e+00	1.5677550e+00
4.9090000e+03	0.0000000e+00	1.5921325e+00	1.2139750e+00
4.9100000e+03	0.0000000e+00	1.5526875e+00	9.2842750e-01
4.9110000e+03	0.0000000e+00	1.5568525e+00	2.0874000e-01
4.9120000e+03	0.0000000e+00	1.6568125e+00	-9.1532000e-01
4.9130000e+03	0.0000000e+00	1.8579575e+00	-1.6358650e+00
4.9140000e+03	0.0000000e+00	2.1156975e+00	-1.7888675e+00
4.9150000e+03	0.0000000e+00	2.3631475e+00	-1.5695925e+00
4.9160000e+03	0.0000000e+00	2.5743375e+00	-1.2377400e+00
4.9170000e+03	0.0000000e+00	2.7377525e+00	-7.9453500e-01
4.9180000e+03	0.0000000e+00	2.8499625e+00	-3.8428250e-01
4.9190000e+03	0.0000000e+00	2.9222375e+00	-4.2507500e-02
4.9200000e+03	0.0000000e+00	2.9603350e+00	2.4671500e-01
4.9210000e+03	0.0000000e+00	2.9599675e+00	1.0325525e+00
4.9220000e+03	0.0000000e+00	2.8647850e+00	2.1972825e+00
4.9230000e+03	0.0000000e+00	2.6562900e+00	2.9491875e+00
4.9240000e+03	0.0000000e+00	2.3915675e+00	3.0889600e+00
4.9250000e+03	0.0000000e+00	2.1376250e+00	2.8024325e+00
4.9260000e+03	0.0000000e+00	1.9329275e+00	2.4469375e+00
4.9270000e+03	0.0000000e+00	1.7757600e+00	1.9936875e+00
4.9280000e+03	0.0000000e+00	1.6675925e+00	1.5656725e+00
4.9290000e+03	0.0000000e+00	1.5987475e+00	1.2080950e+00
4.9300000e+03	0.0000000e+00	1.5602825e+00	9.2279250e-01
4.9310000e+03	0.0000000e+00	1.5573425e+00	2.0028750e-01
4.9320000e+03	0.0000000e+00	1.6526475e+00	-9.2316000e-01
4.9330000e+03	0.0000000e+00	1.8563650e+00	-1.6383150e+00
4.9340000e+03	0.0000000e+00	2.1136150e+00	-1.7893575e+00
4.9350000e+03	0.0000000e+00	2.3653525e+00	-1.5619975e+00
4.9360000e+03	0.0000000e+00	2.5765425e+00	-1.2286750e+00
4.9370000e+03	0.0000000e+00	2.7368950e+00	-7.8816500e-01
4.9380000e+03	0.0000000e+00	2.8472675e+00	-3.7791250e-01
4.9390000e+03	0.0000000e+00	2.9199100e+00	-3.6750000e-02
4.9400000e+03	0.0000000e+00	2.9608250e+00	2.5075750e-01
4.9410000e+03	0.0000000e+00	2.9657250e+00	1.0341450e+00
4.9420000e+03	0.0000000e+00	2.8696850e+00	2.1966700e+00
4.9430000e+03	0.0000000e+00	2.6622925e+00	2.9467375e+00
4.9440000e+03	0.0000000e+00	2.3963450e+00	3.0870000e+00
4.9450000e+03	0.0000000e+00	2.1437500e+00	2.7980225e+00
4.9460000e+03	0.0000000e+00	1.9366025e+00	2.4458350e+00
4.9470000e+03	0.0000000e+00	1.7777200e+00	1.9940550e+00
4.9480000e+03	0.0000000e+00	1.6661225e+00	1.5657950e+00
4.9490000e+03	0.0000000e+00	1.5962975e+00	1.2080950e+00
4.9500000e+03	0.0000000e+00	1.5578325e+00	9.2291500e-01
4.9510000e+03	0.0000000e+00	1.5623650e+00	1.9771500e-01
4.9520000e+03	0.0000000e+00	1.6592625e+00	-9.2585500e-01
4.9530000e+03	0.0000000e+00	1.8606525e+00	-1.6417450e+00
4.9540000e+03	0.0000000e+00	2.1204750e+00	-1.7867850e+00
4.9550000e+03	0.0000000e+00	2.3693950e+00	-1.5640800e+00
4.9560000e+03	0.0000000e+00	2.5780125e+00	-1.2316150e+00
4.9570000e+03	0.0000000e+00	2.7379975e+00	-7.9037000e-01
4.9580000e+03	0.0000000e+00	2.8506975e+00	-3.8367000e-01
4.9590000e+03	0.0000000e+00	2.9213800e+00	-4.2507500e-02
4.9600000e+03	0.0000000e+00	2.9632750e+00	2.4953250e-01
4.9610000e+03	0.0000000e+00	2.9705025e+00	1.0361050e+00
4.9620000e+03	0.0000000e+00	2.8753200e+00	2.2052450e+00
4.9630000e+03	0.0000000e+00	2.6679275e+00	2.9547000e+00
4.9640000e+03	0.0000000e+00	2.4041850e+00	3.0896950e+00
4.9650000e+03	0.0000000e+00	2.1481600e+00	2.7979000e+00
4.9660000e+03	0.0000000e+00	1.9389300e+00	2.4451000e+00
4.9670000e+03	0.0000000e+00	1.7791900e+00	1.9928300e+00
4.9680000e+03	0.0000000e+00	1.6706550e+00	1.5639575e+00
4.9690000e+03	0.0000000e+00	1.5999725e+00	1.2088300e+00
4.9700000e+03	0.0000000e+00	1.5602825e+00	9.2757000e-01
4.9710000e+03	0.0000000e+00	1.5607725e+00	1.9759250e-01
4.9720000e+03	0.0000000e+00	1.6560775e+00	-9.2316000e-01
4.9730000e+03	0.0000000e+00	1.8580800e+00	-1.6407650e+00
4.9740000e+03	0.0000000e+00	2.1165550e+00	-1.7888675e+00
4.9750000e+03	0.0000000e+00	2.3665775e+00	-1.5704500e+00
4.9760000e+03	0.0000000e+00	2.5758075e+00	-1.2399450e+00
4.9770000e+03	0.0000000e+00	2.7400800e+00	-7.9159500e-01
4.9780000e+03	0.0000000e+00	2.8541275e+00	-3.7975000e-01
4.9790000e+03	0.0000000e+00	2.9262800e+00	-3.8220000e-02
4.9800000e+03	0.0000000e+00	2.9684200e+00	2.4843000e-01
4.9810000e+03	0.0000000e+00	2.9708700e+00	1.0368400e+00
4.9820000e+03	0.0000000e+00	2.8745850e+00	2.2050000e+00
4.9830000e+03	0.0000000e+00	2.6657225e+00	2.9529850e+00
4.9840000e+03	0.0000000e+00	2.3964675e+00	3.0914100e+00
4.9850000e+03	0.0000000e+00	2.1364000e+00	2.8030450e+00
4.9860000e+03	0.0000000e+00	1.9234950e+00	2.4482850e+00
4.9870000e+03	0.0000000e+00	1.7617950e+00	1.9949125e+00
4.9880000e+03	0.0000000e+00	1.6519125e+00	1.5660400e+00
4.9890000e+03	0.0000000e+00	1.5815975e+00	1.2094425e+00
4.9900000e+03	0.0000000e+00	1.5423975e+00	9.2340500e-01
4.9910000e+03	0.0000000e+00	1.5397025e+00	1.9698000e-01
4.9920000e+03	0.0000000e+00	1.6383150e+00	-9.2034250e-01
4.9930000e+03	0.0000000e+00	1.8412975e+00	-1.6336600e+00
4.9940000e+03	0.0000000e+00	2.1002625e+00	-1.7800475e+00
4.9950000e+03	0.0000000e+00	2.3451400e+00	-1.5572200e+00
4.9960000e+03	0.0000000e+00	2.5543700e+00	-1.2248775e+00
4.9970000e+03	0.0000000e+00	2.7168050e+00	-7.8155000e-01
4.9980000e+03	0.0000000e+00	2.8293825e+00	-3.7240000e-01
4.9990000e+03	0.0000000e+00	2.9088850e+00	-3.0380000e-02
5.0000000e+03	0.0000000e+00	2.9543325e+00	2.5578000e-01
5.0010000e+03	0.0000000e+00	2.9588650e+00	1.0422300e+00
5.0020000e+03	0.0000000e+00	2.8614775e+00	2.2099000e+00
5.0030000e+03	0.0000000e+00	2.6458775e+00	2.9600900e+00
5.0040000e+03	0.0000000e+00	2.3729475e+00	3.0958200e+00
5.0050000e+03	0.0000000e+00	2.1153300e+00	2.8086800e+00
5.0060000e+03	0.0000000e+00	1.9075700e+00	2.4541650e+00
5.0070000e+03	0.0000000e+00	1.7502800e+00	1.9957700e+00
5.0080000e+03	0.0000000e+00	1.6394175e+00	1.5668975e+00
5.0090000e+03	0.0000000e+00	1.5672650e+00	1.2126275e+00
5.0100000e+03	0.0000000e+00	1.5302700e+00	9.2953000e-01
5.0110000e+03	0.0000000e+00	1.5294125e+00	1.9979750e-01
5.0120000e+03	0.0000000e+00	1.6261875e+00	-9.2463000e-01
5.0130000e+03	0.0000000e+00	1.8314975e+00	-1.6386825e+00
5.0140000e+03	0.0000000e+00	2.0907075e+00	-1.7882550e+00
5.0150000e+03	0.0000000e+00	2.3430575e+00	-1.5633450e+00
5.0160000e+03	0.0000000e+00	2.5544925e+00	-1.2291650e+00
5.0170000e+03	0.0000000e+00	2.7191325e+00	-7.8596000e-01
5.0180000e+03	0.0000000e+00	2.8315875e+00	-3.7583000e-01
5.0190000e+03	0.0000000e+00	2.9044750e+00	-3.2830000e-02
5.0200000e+03	0.0000000e+00	2.9453900e+00	2.5100250e-01
5.0210000e+03	0.0000000e+00	2.9515150e+00	1.0438225e+00
5.0220000e+03	0.0000000e+00	2.8529025e+00	2.2065925e+00
5.0230000e+03	0.0000000e+00	2.6428150e+00	2.9517600e+00
5.0240000e+03	0.0000000e+00	2.3741725e+00	3.0838150e+00
5.0250000e+03	0.0000000e+00	2.1191275e+00	2.7979000e+00
5.0260000e+03	0.0000000e+00	1.9113675e+00	2.4441200e+00
5.0270000e+03	0.0000000e+00	1.7544450e+00	1.9936875e+00
5.0280000e+03	0.0000000e+00	1.6472575e+00	1.5648150e+00
5.0290000e+03	0.0000000e+00	1.5784125e+00	1.2104225e+00
5.0300000e+03	0.0000000e+00	1.5397025e+00	9.2291500e-01
5.0310000e+03	0.0000000e+00	1.5405600e+00	1.9330500e-01
5.0320000e+03	0.0000000e+00	1.6364775e+00	-9.2659000e-01
5.0330000e+03	0.0000000e+00	1.8412975e+00	-1.6457875e+00
5.0340000e+03	0.0000000e+00	2.0987925e+00	-1.7921750e+00
5.0350000e+03	0.0000000e+00	2.3494275e+00	-1.5632225e+00
5.0360000e+03	0.0000000e+00	2.5592700e+00	-1.2311250e+00
5.0370000e+03	0.0000000e+00	2.7191325e+00	-7.8767500e-01
5.0380000e+03	0.0000000e+00	2.8310975e+00	-3.7815750e-01
5.0390000e+03	0.0000000e+00	2.9037400e+00	-3.8220000e-02
5.0400000e+03	0.0000000e+00	2.9428175e+00	2.4745000e-01
5.0410000e+03	0.0000000e+00	2.9457575e+00	1.0432100e+00
5.0420000e+03	0.0000000e+00	2.8515550e+00	2.2063475e+00
5.0430000e+03	0.0000000e+00	2.6429375e+00	2.9500450e+00
5.0440000e+03	0.0000000e+00	2.3766225e+00	3.0865100e+00
5.0450000e+03	0.0000000e+00	2.1237825e+00	2.7979000e+00
5.0460000e+03	0.0000000e+00	1.9165125e+00	2.4390975e+00
5.0470000e+03	0.0000000e+00	1.7567725e+00	1.9863375e+00
5.0480000e+03	0.0000000e+00	1.6455425e+00	1.5579550e+00
5.0490000e+03	0.0000000e+00	1.5747375e+00	1.1978050e+00
5.0500000e+03	0.0000000e+00	1.5367625e+00	9.1519750e-01
5.0510000e+03	0.0000000e+00	1.5386000e+00	1.8277000e-01
5.0520000e+03	0.0000000e+00	1.6350075e+00	-9.3994250e-01
5.0530000e+03	0.0000000e+00	1.8416650e+00	-1.6508100e+00
5.0540000e+03	0.0000000e+00	2.1032025e+00	-1.7945025e+00
5.0550000e+03	0.0000000e+00	2.3583700e+00	-1.5683675e+00
5.0560000e+03	0.0000000e+00	2.5663750e+00	-1.2292875e+00
5.0570000e+03	0.0000000e+00	2.7245225e+00	-7.8498000e-01
5.0580000e+03	0.0000000e+00	2.8363650e+00	-3.7840250e-01
5.0590000e+03	0.0000000e+00	2.9097425e+00	-3.6382500e-02
5.0600000e+03	0.0000000e+00	2.9527400e+00	2.5578000e-01
5.0610000e+03	0.0000000e+00	2.9596000e+00	1.0488450e+00
5.0620000e+03	0.0000000e+00	2.8644175e+00	2.2150450e+00
5.0630000e+03	0.0000000e+00	2.6542075e+00	2.9580075e+00
5.0640000e+03	0.0000000e+00	2.3887500e+00	3.0944725e+00
5.0650000e+03	0.0000000e+00	2.1328475e+00	2.8045150e+00
5.0660000e+03	0.0000000e+00	1.9210450e+00	2.4464475e+00
5.0670000e+03	0.0000000e+00	1.7621625e+00	1.9965050e+00
5.0680000e+03	0.0000000e+00	1.6521575e+00	1.5668975e+00
5.0690000e+03	0.0000000e+00	1.5834350e+00	1.2109125e+00
5.0700000e+03	0.0000000e+00	1.5481550e+00	9.2414000e-01
5.0710000e+03	0.0000000e+00	1.5480325e+00	1.8999750e-01
5.0720000e+03	0.0000000e+00	1.6400300e+00	-9.3051000e-01
5.0730000e+03	0.0000000e+00	1.8406850e+00	-1.6392950e+00
5.0740000e+03	0.0000000e+00	2.0974450e+00	-1.7823750e+00
5.0750000e+03	0.0000000e+00	2.3426900e+00	-1.5608950e+00
5.0760000e+03	0.0000000e+00	2.5491025e+00	-1.2291650e+00
5.0770000e+03	0.0000000e+00	2.7119050e+00	-7.8204000e-01
5.0780000e+03	0.0000000e+00	2.8225225e+00	-3.7191000e-01
5.0790000e+03	0.0000000e+00	2.8956550e+00	-2.7562500e-02
5.0800000e+03	0.0000000e+00	2.9402450e+00	2.6190500e-01
5.0810000e+03	0.0000000e+00	2.9471050e+00	1.0584000e+00
5.0820000e+03	0.0000000e+00	2.8518000e+00	2.2272950e+00
5.0830000e+03	0.0000000e+00	2.6429375e+00	2.9674400e+00
5.0840000e+03	0.0000000e+00	2.3778475e+00	3.0970450e+00
5.0850000e+03	0.0000000e+00	2.1250075e+00	2.8048825e+00
5.0860000e+03	0.0000000e+00	1.9201875e+00	2.4490200e+00
5.0870000e+03	0.0000000e+00	1.7643675e+00	1.9949125e+00
5.0880000e+03	0.0000000e+00	1.6536275e+00	1.5670200e+00
5.0890000e+03	0.0000000e+00	1.5802500e+00	1.2115250e+00
5.0900000e+03	0.0000000e+00	1.5393350e+00	9.2450750e-01
5.0910000e+03	0.0000000e+00	1.5372525e+00	1.8644500e-01
5.0920000e+03	0.0000000e+00	1.6325575e+00	-9.3002000e-01
5.0930000e+03	0.0000000e+00	1.8424000e+00	-1.6408875e+00
5.0940000e+03	0.0000000e+00	2.1038150e+00	-1.7849475e+00
5.0950000e+03	0.0000000e+00	2.3540825e+00	-1.5584450e+00
5.0960000e+03	0.0000000e+00	2.5650275e+00	-1.2235300e+00
5.0970000e+03	0.0000000e+00	2.7253800e+00	-7.7910000e-01
5.0980000e+03	0.0000000e+00	2.8378350e+00	-3.7460500e-01
5.0990000e+03	0.0000000e+00	2.9075375e+00	-3.4790000e-02
5.1000000e+03	0.0000000e+00	2.9475950e+00	2.5210500e-01
5.1010000e+03	0.0000000e+00	2.9507800e+00	1.0512950e+00
5.1020000e+03	0.0000000e+00	2.8524125e+00	2.2128400e+00
5.1030000e+03	0.0000000e+00	2.6445300e+00	2.9502900e+00
5.1040000e+03	0.0000000e+00	2.3801750e+00	3.0796500e+00
5.1050000e+03	0.0000000e+00	2.1269675e+00	2.7881000e+00
5.1060000e+03	0.0000000e+00	1.9179825e+00	2.4311350e+00
5.1070000e+03	0.0000000e+00	1.7579975e+00	1.9789875e+00
5.1080000e+03	0.0000000e+00	1.6440725e+00	1.5537900e+00
5.1090000e+03	0.0000000e+00	1.5710625e+00	1.2000100e+00
5.1100000e+03	0.0000000e+00	1.5328425e+00	9.1262500e-01
5.1110000e+03	0.0000000e+00	1.5345575e+00	1.7101000e-01
5.1120000e+03	0.0000000e+00	1.6357425e+00	-9.4312750e-01
5.1130000e+03	0.0000000e+00	1.8453400e+00	-1.6521575e+00
5.1140000e+03	0.0000000e+00	2.1072450e+00	-1.7924200e+00
5.1150000e+03	0.0000000e+00	2.3593500e+00	-1.5668975e+00
5.1160000e+03	0.0000000e+00	2.5725000e+00	-1.2311250e+00
5.1170000e+03	0.0000000e+00	2.7377525e+00	-7.8498000e-01
5.1180000e+03	0.0000000e+00	2.8493500e+00	-3.7742250e-01
5.1190000e+03	0.0000000e+00	2.9174600e+00	-3.4422500e-02
5.1200000e+03	0.0000000e+00	2.9500450e+00	2.5406500e-01
5.1210000e+03	0.0000000e+00	2.9469825e+00	1.0554600e+00
5.1220000e+03	0.0000000e+00	2.8492275e+00	2.2219050e+00
5.1230000e+03	0.0000000e+00	2.6373025e+00	2.9554350e+00
5.1240000e+03	0.0000000e+00	2.3711100e+00	3.0816100e+00
5.1250000e+03	0.0000000e+00	2.1202300e+00	2.7938575e+00
5.1260000e+03	0.0000000e+00	1.9157775e+00	2.4343200e+00
5.1270000e+03	0.0000000e+00	1.7567725e+00	1.9848675e+00
5.1280000e+03	0.0000000e+00	1.6448075e+00	1.5589350e+00
5.1290000e+03	0.0000000e+00	1.5741250e+00	1.2066250e+00
5.1300000e+03	0.0000000e+00	1.5360275e+00	9.1654500e-01
5.1310000e+03	0.0000000e+00	1.5373750e+00	1.7088750e-01
5.1320000e+03	0.0000000e+00	1.6385600e+00	-9.4570000e-01
5.1330000e+03	0.0000000e+00	1.8486475e+00	-1.6510550e+00
5.1340000e+03	0.0000000e+00	2.1100625e+00	-1.7891125e+00
5.1350000e+03	0.0000000e+00	2.3594725e+00	-1.5601600e+00
5.1360000e+03	0.0000000e+00	2.5664975e+00	-1.2247550e+00
5.1370000e+03	0.0000000e+00	2.7251350e+00	-7.7763000e-01
5.1380000e+03	0.0000000e+00	2.8341600e+00	-3.6995000e-01
5.1390000e+03	0.0000000e+00	2.9060675e+00	-2.9645000e-02
5.1400000e+03	0.0000000e+00	2.9485750e+00	2.6031250e-01
5.1410000e+03	0.0000000e+00	2.9529850e+00	1.0635450e+00
5.1420000e+03	0.0000000e+00	2.8570675e+00	2.2282750e+00
5.1430000e+03	0.0000000e+00	2.6451425e+00	2.9582525e+00
5.1440000e+03	0.0000000e+00	2.3771125e+00	3.0813650e+00
5.1450000e+03	0.0000000e+00	2.1220675e+00	2.7915300e+00
5.1460000e+03	0.0000000e+00	1.9129600e+00	2.4340750e+00
5.1470000e+03	0.0000000e+00	1.7557925e+00	1.9786200e+00
5.1480000e+03	0.0000000e+00	1.6468900e+00	1.5514625e+00
5.1490000e+03	0.0000000e+00	1.5769425e+00	1.1963350e+00
5.1500000e+03	0.0000000e+00	1.5438675e+00	9.0956250e-01
5.1510000e+03	0.0000000e+00	1.5487675e+00	1.6623250e-01
5.1520000e+03	0.0000000e+00	1.6487275e+00	-9.4913000e-01
5.1530000e+03	0.0000000e+00	1.8534250e+00	-1.6456650e+00
5.1540000e+03	0.0000000e+00	2.1142275e+00	-1.7840900e+00
5.1550000e+03	0.0000000e+00	2.3618000e+00	-1.5580775e+00
5.1560000e+03	0.0000000e+00	2.5718875e+00	-1.2250000e+00
5.1570000e+03	0.0000000e+00	2.7329750e+00	-7.8081500e-01
5.1580000e+03	0.0000000e+00	2.8431025e+00	-3.7142000e-01
5.1590000e+03	0.0000000e+00	2.9130500e+00	-3.0502500e-02
5.1600000e+03	0.0000000e+00	2.9527400e+00	2.5504500e-01
5.1610000e+03	0.0000000e+00	2.9511475e+00	1.0595025e+00
5.1620000e+03	0.0000000e+00	2.8483700e+00	2.2228850e+00
5.1630000e+03	0.0000000e+00	2.6369350e+00	2.9556800e+00
5.1640000e+03	0.0000000e+00	2.3708650e+00	3.0852850e+00
5.1650000e+03	0.0000000e+00	2.1199850e+00	2.7930000e+00
5.1660000e+03	0.0000000e+00	1.9154100e+00	2.4370150e+00
5.1670000e+03	0.0000000e+00	1.7584875e+00	1.9832750e+00
5.1680000e+03	0.0000000e+00	1.6493400e+00	1.5567300e+00
5.1690000e+03	0.0000000e+00	1.5774325e+00	1.2031950e+00
5.1700000e+03	0.0000000e+00	1.5356600e+00	9.1605500e-01
5.1710000e+03	0.0000000e+00	1.5359050e+00	1.7591000e-01
5.1720000e+03	0.0000000e+00	1.6373350e+00	-9.3357250e-01
5.1730000e+03	0.0000000e+00	1.8464425e+00	-1.6407650e+00
5.1740000e+03	0.0000000e+00	2.1038150e+00	-1.7809050e+00
5.1750000e+03	0.0000000e+00	2.3557975e+00	-1.5540350e+00
5.1760000e+03	0.0000000e+00	2.5657625e+00	-1.2230400e+00
5.1770000e+03	0.0000000e+00	2.7275850e+00	-7.7934500e-01
5.1780000e+03	0.0000000e+00	2.8406525e+00	-3.6750000e-01
5.1790000e+03	0.0000000e+00	2.9162350e+00	-2.7930000e-02
5.1800000e+03	0.0000000e+00	2.9607025e+00	2.5810750e-01
5.1810000e+03	0.0000000e+00	2.9660925e+00	1.0613400e+00
5.1820000e+03	0.0000000e+00	2.8650300e+00	2.2250900e+00
5.1830000e+03	0.0000000e+00	2.6480825e+00	2.9556800e+00
5.1840000e+03	0.0000000e+00	2.3753975e+00	3.0812425e+00
5.1850000e+03	0.0000000e+00	2.1166775e+00	2.7889575e+00
5.1860000e+03	0.0000000e+00	1.9069575e+00	2.4308900e+00
5.1870000e+03	0.0000000e+00	1.7517500e+00	1.9783750e+00
5.1880000e+03	0.0000000e+00	1.6444400e+00	1.5540350e+00
5.1890000e+03	0.0000000e+00	1.5753500e+00	1.1997650e+00
5.1900000e+03	0.0000000e+00	1.5389675e+00	9.1728000e-01
5.1910000e+03	0.0000000e+00	1.5446025e+00	1.7431750e-01
5.1920000e+03	0.0000000e+00	1.6477475e+00	-9.4227000e-01
5.1930000e+03	0.0000000e+00	1.8597950e+00	-1.6432150e+00
5.1940000e+03	0.0000000e+00	2.1228025e+00	-1.7806600e+00
5.1950000e+03	0.0000000e+00	2.3701300e+00	-1.5523200e+00
5.1960000e+03	0.0000000e+00	2.5758075e+00	-1.2189975e+00
5.1970000e+03	0.0000000e+00	2.7354250e+00	-7.7297500e-01
5.1980000e+03	0.0000000e+00	2.8455525e+00	-3.6701000e-01
5.1990000e+03	0.0000000e+00	2.9155000e+00	-2.7195000e-02
5.2000000e+03	0.0000000e+00	2.9584975e+00	2.6031250e-01
5.2010000e+03	0.0000000e+00	2.9625400e+00	1.0691800e+00
5.2020000e+03	0.0000000e+00	2.8641725e+00	2.2335425e+00
5.2030000e+03	0.0000000e+00	2.6506550e+00	2.9662150e+00
5.2040000e+03	0.0000000e+00	2.3810325e+00	3.0808750e+00
5.2050000e+03	0.0000000e+00	2.1231700e+00	2.7856500e+00
5.2060000e+03	0.0000000e+00	1.9161450e+00	2.4304000e+00
5.2070000e+03	0.0000000e+00	1.7576300e+00	1.9744550e+00
5.2080000e+03	0.0000000e+00	1.6501975e+00	1.5506050e+00
5.2090000e+03	0.0000000e+00	1.5822100e+00	1.1992750e+00
5.2100000e+03	0.0000000e+00	1.5498700e+00	9.1801500e-01
5.2110000e+03	0.0000000e+00	1.5492575e+00	1.7186750e-01
5.2120000e+03	0.0000000e+00	1.6478700e+00	-9.4655750e-01
5.2130000e+03	0.0000000e+00	1.8583250e+00	-1.6443175e+00
5.2140000e+03	0.0000000e+00	2.1218225e+00	-1.7775975e+00
5.2150000e+03	0.0000000e+00	2.3744175e+00	-1.5508500e+00
5.2160000e+03	0.0000000e+00	2.5827900e+00	-1.2176500e+00
5.2170000e+03	0.0000000e+00	2.7447350e+00	-7.7199500e-01
5.2180000e+03	0.0000000e+00	2.8569450e+00	-3.6652000e-01
5.2190000e+03	0.0000000e+00	2.9308125e+00	-2.9277500e-02
5.2200000e+03	0.0000000e+00	2.9725850e+00	2.6043500e-01
5.2210000e+03	0.0000000e+00	2.9757700e+00	1.0691800e+00
5.2220000e+03	0.0000000e+00	2.8745850e+00	2.2324400e+00
5.2230000e+03	0.0000000e+00	2.6604550e+00	2.9641325e+00
5.2240000e+03	0.0000000e+00	2.3908325e+00	3.0855300e+00
5.2250000e+03	0.0000000e+00	2.1337050e+00	2.7905500e+00
5.2260000e+03	0.0000000e+00	1.9275375e+00	2.4335850e+00
5.2270000e+03	0.0000000e+00	1.7701250e+00	1.9782525e+00
5.2280000e+03	0.0000000e+00	1.6604875e+00	1.5567300e+00
5.2290000e+03	0.0000000e+00	1.5907850e+00	1.2063800e+00
5.2300000e+03	0.0000000e+00	1.5534225e+00	9.1813750e-01
5.2310000e+03	0.0000000e+00	1.5566075e+00	1.7076500e-01
5.2320000e+03	0.0000000e+00	1.6591400e+00	-9.4594500e-01
5.2330000e+03	0.0000000e+00	1.8753525e+00	-1.6476250e+00
5.2340000e+03	0.0000000e+00	2.1415450e+00	-1.7801700e+00
5.2350000e+03	0.0000000e+00	2.3973250e+00	-1.5503600e+00
5.2360000e+03	0.0000000e+00	2.6117000e+00	-1.2158125e+00
5.2370000e+03	0.0000000e+00	2.7685000e+00	-7.7371000e-01
5.2380000e+03	0.0000000e+00	2.8748300e+00	-3.6652000e-01
5.2390000e+03	0.0000000e+00	2.9424500e+00	-2.5970000e-02
5.2400000e+03	0.0000000e+00	2.9756475e+00	2.6153750e-01
5.2410000e+03	0.0000000e+00	2.9720950e+00	1.0770200e+00
5.2420000e+03	0.0000000e+00	2.8656425e+00	2.2374625e+00
5.2430000e+03	0.0000000e+00	2.6455100e+00	2.9671950e+00
5.2440000e+03	0.0000000e+00	2.3762550e+00	3.0838150e+00
5.2450000e+03	0.0000000e+00	2.1230475e+00	2.7927550e+00
5.2460000e+03	0.0000000e+00	1.9212900e+00	2.4353000e+00
5.2470000e+03	0.0000000e+00	1.7686550e+00	1.9803350e+00
5.2480000e+03	0.0000000e+00	1.6664900e+00	1.5593025e+00
5.2490000e+03	0.0000000e+00	1.6029125e+00	1.2079725e+00
5.2500000e+03	0.0000000e+00	1.5673875e+00	9.2193500e-01
5.2510000e+03	0.0000000e+00	1.5667750e+00	1.7248000e-01
5.2520000e+03	0.0000000e+00	1.6661225e+00	-9.4398500e-01
5.2530000e+03	0.0000000e+00	1.8727800e+00	-1.6451750e+00
5.2540000e+03	0.0000000e+00	2.1315000e+00	-1.7806600e+00
5.2550000e+03	0.0000000e+00	2.3793175e+00	-1.5517075e+00
5.2560000e+03	0.0000000e+00	2.5900175e+00	-1.2126275e+00
5.2570000e+03	0.0000000e+00	2.7534325e+00	-7.6685000e-01
5.2580000e+03	0.0000000e+00	2.8677250e+00	-3.6125250e-01
5.2590000e+03	0.0000000e+00	2.9387750e+00	-2.1927500e-02
5.2600000e+03	0.0000000e+00	2.9774850e+00	2.6729500e-01
5.2610000e+03	0.0000000e+00	2.9803025e+00	1.0804500e+00
5.2620000e+03	0.0000000e+00	2.8808325e+00	2.2439550e+00
5.2630000e+03	0.0000000e+00	2.6614350e+00	2.9757700e+00
5.2640000e+03	0.0000000e+00	2.3840950e+00	3.0915325e+00
5.2650000e+03	0.0000000e+00	2.1272125e+00	2.7981450e+00
5.2660000e+03	0.0000000e+00	1.9194525e+00	2.4357900e+00
5.2670000e+03	0.0000000e+00	1.7658375e+00	1.9808250e+00
5.2680000e+03	0.0000000e+00	1.6537500e+00	1.5544025e+00
5.2690000e+03	0.0000000e+00	1.5849050e+00	1.1989075e+00
5.2700000e+03	0.0000000e+00	1.5487675e+00	9.1360500e-01
5.2710000e+03	0.0000000e+00	1.5551375e+00	1.6304750e-01
5.2720000e+03	0.0000000e+00	1.6617125e+00	-9.4680250e-01
5.2730000e+03	0.0000000e+00	1.8731475e+00	-1.6464000e+00
5.2740000e+03	0.0000000e+00	2.1319900e+00	-1.7794350e+00
5.2750000e+03	0.0000000e+00	2.3802975e+00	-1.5488900e+00
5.2760000e+03	0.0000000e+00	2.5884250e+00	-1.2166700e+00
5.2770000e+03	0.0000000e+00	2.7502475e+00	-7.7150500e-01
5.2780000e+03	0.0000000e+00	2.8624575e+00	-3.6394750e-01
5.2790000e+03	0.0000000e+00	2.9319150e+00	-2.1560000e-02
5.2800000e+03	0.0000000e+00	2.9707475e+00	2.6754000e-01
5.2810000e+03	0.0000000e+00	2.9723400e+00	1.0802050e+00
5.2820000e+03	0.0000000e+00	2.8745850e+00	2.2465275e+00
5.2830000e+03	0.0000000e+00	2.6620475e+00	2.9729525e+00
5.2840000e+03	0.0000000e+00	2.3945075e+00	3.0858975e+00
5.2850000e+03	0.0000000e+00	2.1436275e+00	2.7905500e+00
5.2860000e+03	0.0000000e+00	1.9383175e+00	2.4326050e+00
5.2870000e+03	0.0000000e+00	1.7791900e+00	1.9766600e+00
5.2880000e+03	0.0000000e+00	1.6691850e+00	1.5521975e+00
5.2890000e+03	0.0000000e+00	1.5971550e+00	1.1991525e+00
5.2900000e+03	0.0000000e+00	1.5601600e+00	9.1581000e-01
5.2910000e+03	0.0000000e+00	1.5670200e+00	1.5937250e-01
5.2920000e+03	0.0000000e+00	1.6726150e+00	-9.5599000e-01
5.2930000e+03	0.0000000e+00	1.8811100e+00	-1.6467675e+00
5.2940000e+03	0.0000000e+00	2.1392175e+00	-1.7738000e+00
5.2950000e+03	0.0000000e+00	2.3821350e+00	-1.5439900e+00
5.2960000e+03	0.0000000e+00	2.5848725e+00	-1.2107900e+00
5.2970000e+03	0.0000000e+00	2.7416725e+00	-7.6672750e-01
5.2980000e+03	0.0000000e+00	2.8520450e+00	-3.6137500e-01
5.2990000e+03	0.0000000e+00	2.9267700e+00	-2.2050000e-02
5.3000000e+03	0.0000000e+00	2.9669500e+00	2.6656000e-01
5.3010000e+03	0.0000000e+00	2.9714825e+00	1.0819200e+00
5.3020000e+03	0.0000000e+00	2.8720125e+00	2.2422400e+00
5.3030000e+03	0.0000000e+00	2.6614350e+00	2.9659700e+00
5.3040000e+03	0.0000000e+00	2.3925475e+00	3.0830800e+00
5.3050000e+03	0.0000000e+00	2.1383600e+00	2.7914075e+00
5.3060000e+03	0.0000000e+00	1.9288850e+00	2.4335850e+00
5.3070000e+03	0.0000000e+00	1.7689000e+00	1.9813150e+00
5.3080000e+03	0.0000000e+00	1.6615900e+00	1.5569750e+00
5.3090000e+03	0.0000000e+00	1.5921325e+00	1.2041750e+00
5.3100000e+03	0.0000000e+00	1.5535450e+00	9.1973000e-01
5.3110000e+03	0.0000000e+00	1.5525650e+00	1.6611000e-01
5.3120000e+03	0.0000000e+00	1.6519125e+00	-9.4643500e-01
5.3130000e+03	0.0000000e+00	1.8649400e+00	-1.6345175e+00
5.3140000e+03	0.0000000e+00	2.1308875e+00	-1.7649800e+00
5.3150000e+03	0.0000000e+00	2.3840950e+00	-1.5390900e+00
5.3160000e+03	0.0000000e+00	2.5957750e+00	-1.2085850e+00
5.3170000e+03	0.0000000e+00	2.7572300e+00	-7.6587000e-01
5.3180000e+03	0.0000000e+00	2.8651525e+00	-3.6321250e-01
5.3190000e+03	0.0000000e+00	2.9359575e+00	-2.9767500e-02
5.3200000e+03	0.0000000e+00	2.9751575e+00	2.5957750e-01
5.3210000e+03	0.0000000e+00	2.9750350e+00	1.0799600e+00
5.3220000e+03	0.0000000e+00	2.8753200e+00	2.2408925e+00
5.3230000e+03	0.0000000e+00	2.6635175e+00	2.9671950e+00
5.3240000e+03	0.0000000e+00	2.3974475e+00	3.0776900e+00
5.3250000e+03	0.0000000e+00	2.1426475e+00	2.7822200e+00
5.3260000e+03	0.0000000e+00	1.9375825e+00	2.4231725e+00
5.3270000e+03	0.0000000e+00	1.7800475e+00	1.9706575e+00
5.3280000e+03	0.0000000e+00	1.6704100e+00	1.5432550e+00
5.3290000e+03	0.0000000e+00	1.6041375e+00	1.1913125e+00
5.3300000e+03	0.0000000e+00	1.5675100e+00	9.0552000e-01
5.3310000e+03	0.0000000e+00	1.5743700e+00	1.4430500e-01
5.3320000e+03	0.0000000e+00	1.6761675e+00	-9.6652500e-01
5.3330000e+03	0.0000000e+00	1.8840500e+00	-1.6559550e+00
5.3340000e+03	0.0000000e+00	2.1427700e+00	-1.7858050e+00
5.3350000e+03	0.0000000e+00	2.3894850e+00	-1.5528100e+00
5.3360000e+03	0.0000000e+00	2.5965100e+00	-1.2154450e+00
5.3370000e+03	0.0000000e+00	2.7539225e+00	-7.7028000e-01
5.3380000e+03	0.0000000e+00	2.8633150e+00	-3.6284500e-01
5.3390000e+03	0.0000000e+00	2.9338750e+00	-2.4010000e-02
5.3400000e+03	0.0000000e+00	2.9747900e+00	2.6558000e-01
5.3410000e+03	0.0000000e+00	2.9763825e+00	1.0917200e+00
5.3420000e+03	0.0000000e+00	2.8760550e+00	2.2500800e+00
5.3430000e+03	0.0000000e+00	2.6646200e+00	2.9692775e+00
5.3440000e+03	0.0000000e+00	2.3952425e+00	3.0797725e+00
5.3450000e+03	0.0000000e+00	2.1387275e+00	2.7866300e+00
5.3460000e+03	0.0000000e+00	1.9326825e+00	2.4301550e+00
5.3470000e+03	0.0000000e+00	1.7805375e+00	1.9749450e+00
5.3480000e+03	0.0000000e+00	1.6737175e+00	1.5474200e+00
5.3490000e+03	0.0000000e+00	1.6020550e+00	1.1976825e+00
5.3500000e+03	0.0000000e+00	1.5613850e+00	9.1287000e-01
5.3510000e+03	0.0000000e+00	1.5660400e+00	1.4981750e-01
5.3520000e+03	0.0000000e+00	1.6749425e+00	-9.6432000e-01
5.3530000e+03	0.0000000e+00	1.8900525e+00	-1.6554650e+00
5.3540000e+03	0.0000000e+00	2.1509775e+00	-1.7826200e+00
5.3550000e+03	0.0000000e+00	2.3996525e+00	-1.5504825e+00
5.3560000e+03	0.0000000e+00	2.6031250e+00	-1.2169150e+00
5.3570000e+03	0.0000000e+00	2.7575975e+00	-7.7346500e-01
5.3580000e+03	0.0000000e+00	2.8644175e+00	-3.6725500e-01
5.3590000e+03	0.0000000e+00	2.9336300e+00	-2.8910000e-02
5.3600000e+03	0.0000000e+00	2.9750350e+00	2.6190500e-01
5.3610000e+03	0.0000000e+00	2.9778525e+00	1.0838800e+00
5.3620000e+03	0.0000000e+00	2.8789950e+00	2.2486100e+00
5.3630000e+03	0.0000000e+00	2.6686625e+00	2.9702575e+00
5.3640000e+03	0.0000000e+00	2.3992850e+00	3.0808750e+00
5.3650000e+03	0.0000000e+00	2.1452200e+00	2.7866300e+00
5.3660000e+03	0.0000000e+00	1.9356225e+00	2.4278275e+00
5.3670000e+03	0.0000000e+00	1.7788225e+00	1.9738425e+00
5.3680000e+03	0.0000000e+00	1.6754325e+00	1.5471750e+00
5.3690000e+03	0.0000000e+00	1.6119775e+00	1.1938850e+00
5.3700000e+03	0.0000000e+00	1.5774325e+00	9.0833750e-01
5.3710000e+03	0.0000000e+00	1.5774325e+00	1.4381500e-01
5.3720000e+03	0.0000000e+00	1.6721250e+00	-9.6628000e-01
5.3730000e+03	0.0000000e+00	1.8757200e+00	-1.6547300e+00
5.3740000e+03	0.0000000e+00	2.1337050e+00	-1.7810275e+00
5.3750000e+03	0.0000000e+00	2.3826250e+00	-1.5498700e+00
5.3760000e+03	0.0000000e+00	2.5902625e+00	-1.2125050e+00
5.3770000e+03	0.0000000e+00	2.7496350e+00	-7.6844250e-01
5.3780000e+03	0.0000000e+00	2.8617225e+00	-3.6358000e-01
5.3790000e+03	0.0000000e+00	2.9302000e+00	-2.6827500e-02
5.3800000e+03	0.0000000e+00	2.9709925e+00	2.6423250e-01
5.3810000e+03	0.0000000e+00	2.9774850e+00	1.0900050e+00
5.3820000e+03	0.0000000e+00	2.8797300e+00	2.2481200e+00
5.3830000e+03	0.0000000e+00	2.6664575e+00	2.9614375e+00
5.3840000e+03	0.0000000e+00	2.3974475e+00	3.0708300e+00
5.3850000e+03	0.0000000e+00	2.1452200e+00	2.7738900e+00
5.3860000e+03	0.0000000e+00	1.9361125e+00	2.4147200e+00
5.3870000e+03	0.0000000e+00	1.7742900e+00	1.9614700e+00
5.3880000e+03	0.0000000e+00	1.6641625e+00	1.5404375e+00
5.3890000e+03	0.0000000e+00	1.5925000e+00	1.1887400e+00
5.3900000e+03	0.0000000e+00	1.5557500e+00	9.0527500e-01
5.3910000e+03	0.0000000e+00	1.5600375e+00	1.4112000e-01
5.3920000e+03	0.0000000e+00	1.6657550e+00	-9.6860750e-01
5.3930000e+03	0.0000000e+00	1.8795175e+00	-1.6535050e+00
5.3940000e+03	0.0000000e+00	2.1409325e+00	-1.7815175e+00
5.3950000e+03	0.0000000e+00	2.3896075e+00	-1.5498700e+00
5.3960000e+03	0.0000000e+00	2.5993275e+00	-1.2122600e+00
5.3970000e+03	0.0000000e+00	2.7568625e+00	-7.6415500e-01
5.3980000e+03	0.0000000e+00	2.8651525e+00	-3.5917000e-01
5.3990000e+03	0.0000000e+00	2.9349775e+00	-2.3275000e-02
5.4000000e+03	0.0000000e+00	2.9763825e+00	2.6999000e-01
5.4010000e+03	0.0000000e+00	2.9787100e+00	1.0895150e+00
5.4020000e+03	0.0000000e+00	2.8754425e+00	2.2400350e+00
5.4030000e+03	0.0000000e+00	2.6633950e+00	2.9533525e+00
5.4040000e+03	0.0000000e+00	2.3976925e+00	3.0590700e+00
5.4050000e+03	0.0000000e+00	2.1470575e+00	2.7671525e+00
5.4060000e+03	0.0000000e+00	1.9424825e+00	2.4100650e+00
5.4070000e+03	0.0000000e+00	1.7853150e+00	1.9560800e+00
5.4080000e+03	0.0000000e+00	1.6771475e+00	1.5360275e+00
5.4090000e+03	0.0000000e+00	1.6086700e+00	1.1904550e+00
5.4100000e+03	0.0000000e+00	1.5691025e+00	9.1091000e-01
5.4110000e+03	0.0000000e+00	1.5714300e+00	1.5753500e-01
5.4120000e+03	0.0000000e+00	1.6754325e+00	-9.4423000e-01
5.4130000e+03	0.0000000e+00	1.8902975e+00	-1.6252075e+00
5.4140000e+03	0.0000000e+00	2.1484050e+00	-1.7495450e+00
5.4150000e+03	0.0000000e+00	2.3877700e+00	-1.5232875e+00
5.4160000e+03	0.0000000e+00	2.5892825e+00	-1.1902100e+00
5.4170000e+03	0.0000000e+00	2.7416725e+00	-7.5190500e-01
5.4180000e+03	0.0000000e+00	2.8533925e+00	-3.5574000e-01
5.4190000e+03	0.0000000e+00	2.9233400e+00	-2.4500000e-02
5.4200000e+03	0.0000000e+00	2.9632750e+00	2.6631500e-01
5.4210000e+03	0.0000000e+00	2.9635200e+00	1.0940475e+00
5.4220000e+03	0.0000000e+00	2.8622125e+00	2.2520400e+00
5.4230000e+03	0.0000000e+00	2.6523700e+00	2.9642550e+00
5.4240000e+03	0.0000000e+00	2.3912000e+00	3.0710750e+00
5.4250000e+03	0.0000000e+00	2.1382375e+00	2.7769525e+00
5.4260000e+03	0.0000000e+00	1.9317025e+00	2.4171700e+00
5.4270000e+03	0.0000000e+00	1.7745350e+00	1.9636750e+00
5.4280000e+03	0.0000000e+00	1.6613450e+00	1.5395800e+00
5.4290000e+03	0.0000000e+00	1.5900500e+00	1.1913125e+00
5.4300000e+03	0.0000000e+00	1.5514625e+00	9.0723500e-01
5.4310000e+03	0.0000000e+00	1.5553825e+00	1.3781250e-01
5.4320000e+03	0.0000000e+00	1.6580375e+00	-9.7608000e-01
5.4330000e+03	0.0000000e+00	1.8708200e+00	-1.6564450e+00
5.4340000e+03	0.0000000e+00	2.1324800e+00	-1.7761275e+00
5.4350000e+03	0.0000000e+00	2.3821350e+00	-1.5453375e+00
5.4360000e+03	0.0000000e+00	2.5896500e+00	-1.2061350e+00
5.4370000e+03	0.0000000e+00	2.7490225e+00	-7.6293000e-01
5.4380000e+03	0.0000000e+00	2.8604975e+00	-3.5966000e-01
5.4390000e+03	0.0000000e+00	2.9333850e+00	-2.2785000e-02
5.4400000e+03	0.0000000e+00	2.9751575e+00	2.6656000e-01
5.4410000e+03	0.0000000e+00	2.9763825e+00	1.0978450e+00
5.4420000e+03	0.0000000e+00	2.8739725e+00	2.2593900e+00
5.4430000e+03	0.0000000e+00	2.6589850e+00	2.9738100e+00
5.4440000e+03	0.0000000e+00	2.3880150e+00	3.0762200e+00
5.4450000e+03	0.0000000e+00	2.1333375e+00	2.7807500e+00
5.4460000e+03	0.0000000e+00	1.9302325e+00	2.4232950e+00
5.4470000e+03	0.0000000e+00	1.7811500e+00	1.9653900e+00
5.4480000e+03	0.0000000e+00	1.6797200e+00	1.5414175e+00
5.4490000e+03	0.0000000e+00	1.6108750e+00	1.1880050e+00
5.4500000e+03	0.0000000e+00	1.5698375e+00	9.0478500e-01
5.4510000e+03	0.0000000e+00	1.5689800e+00	1.3205500e-01
5.4520000e+03	0.0000000e+00	1.6675925e+00	-9.7902000e-01
5.4530000e+03	0.0000000e+00	1.8757200e+00	-1.6593850e+00
5.4540000e+03	0.0000000e+00	2.1354200e+00	-1.7816400e+00
5.4550000e+03	0.0000000e+00	2.3827475e+00	-1.5484000e+00
5.4560000e+03	0.0000000e+00	2.5897725e+00	-1.2115250e+00
5.4570000e+03	0.0000000e+00	2.7520850e+00	-7.6538000e-01
5.4580000e+03	0.0000000e+00	2.8653975e+00	-3.5378000e-01
5.4590000e+03	0.0000000e+00	2.9362025e+00	-1.6537500e-02
5.4600000e+03	0.0000000e+00	2.9738100e+00	2.7244000e-01
5.4610000e+03	0.0000000e+00	2.9736875e+00	1.1059300e+00
5.4620000e+03	0.0000000e+00	2.8707875e+00	2.2652700e+00
5.4630000e+03	0.0000000e+00	2.6587400e+00	2.9745450e+00
5.4640000e+03	0.0000000e+00	2.3924250e+00	3.0732800e+00
5.4650000e+03	0.0000000e+00	2.1390950e+00	2.7778100e+00
5.4660000e+03	0.0000000e+00	1.9336625e+00	2.4208450e+00
5.4670000e+03	0.0000000e+00	1.7767400e+00	1.9639200e+00
5.4680000e+03	0.0000000e+00	1.6689400e+00	1.5417850e+00
5.4690000e+03	0.0000000e+00	1.6005850e+00	1.1925375e+00
5.4700000e+03	0.0000000e+00	1.5605275e+00	9.0699000e-01
5.4710000e+03	0.0000000e+00	1.5640800e+00	1.3793500e-01
5.4720000e+03	0.0000000e+00	1.6686950e+00	-9.7693750e-01
5.4730000e+03	0.0000000e+00	1.8803750e+00	-1.6564450e+00
5.4740000e+03	0.0000000e+00	2.1390950e+00	-1.7753925e+00
5.4750000e+03	0.0000000e+00	2.3893625e+00	-1.5425200e+00
5.4760000e+03	0.0000000e+00	2.5987150e+00	-1.2024600e+00
5.4770000e+03	0.0000000e+00	2.7595575e+00	-7.5790750e-01
5.4780000e+03	0.0000000e+00	2.8723800e+00	-3.5402500e-01
5.4790000e+03	0.0000000e+00	2.9396325e+00	-1.4822500e-02
5.4800000e+03	0.0000000e+00	2.9777300e+00	2.7305250e-01
5.4810000e+03	0.0000000e+00	2.9794450e+00	1.1017650e+00
5.4820000e+03	0.0000000e+00	2.8803425e+00	2.2615950e+00
5.4830000e+03	0.0000000e+00	2.6690300e+00	2.9755250e+00
5.4840000e+03	0.0000000e+00	2.4025925e+00	3.0770775e+00
5.4850000e+03	0.0000000e+00	2.1466900e+00	2.7806275e+00
5.4860000e+03	0.0000000e+00	1.9379500e+00	2.4225600e+00
5.4870000e+03	0.0000000e+00	1.7771075e+00	1.9656350e+00
5.4880000e+03	0.0000000e+00	1.6660000e+00	1.5444800e+00
5.4890000e+03	0.0000000e+00	1.5967875e+00	1.1900875e+00
5.4900000e+03	0.0000000e+00	1.5580775e+00	9.0405000e-01
5.4910000e+03	0.0000000e+00	1.5632225e+00	1.3303500e-01
5.4920000e+03	0.0000000e+00	1.6682050e+00	-9.7559000e-01
5.4930000e+03	0.0000000e+00	1.8835600e+00	-1.6544850e+00
5.4940000e+03	0.0000000e+00	2.1477925e+00	-1.7756375e+00
5.4950000e+03	0.0000000e+00	2.3967125e+00	-1.5417850e+00
5.4960000e+03	0.0000000e+00	2.6022675e+00	-1.2019700e+00
5.4970000e+03	0.0000000e+00	2.7567400e+00	-7.5827500e-01
5.4980000e+03	0.0000000e+00	2.8641725e+00	-3.5574000e-01
5.4990000e+03	0.0000000e+00	2.9324050e+00	-1.7640000e-02
5.5000000e+03	0.0000000e+00	2.9752800e+00	2.7048000e-01
5.5010000e+03	0.0000000e+00	2.9773625e+00	1.1061750e+00
5.5020000e+03	0.0000000e+00	2.8796075e+00	2.2593900e+00
5.5030000e+03	0.0000000e+00	2.6701325e+00	2.9729525e+00
5.5040000e+03	0.0000000e+00	2.4063900e+00	3.0759750e+00
5.5050000e+03	0.0000000e+00	2.1484050e+00	2.7787900e+00
5.5060000e+03	0.0000000e+00	1.9391750e+00	2.4174150e+00
5.5070000e+03	0.0000000e+00	1.7801700e+00	1.9639200e+00
5.5080000e+03	0.0000000e+00	1.6722475e+00	1.5386000e+00
5.5090000e+03	0.0000000e+00	1.6020550e+00	1.1880050e+00
5.5100000e+03	0.0000000e+00	1.5640800e+00	9.0417250e-01
5.5110000e+03	0.0000000e+00	1.5657950e+00	1.3303500e-01
5.5120000e+03	0.0000000e+00	1.6667350e+00	-9.7926500e-01
5.5130000e+03	0.0000000e+00	1.8732700e+00	-1.6590175e+00
5.5140000e+03	0.0000000e+00	2.1327250e+00	-1.7767400e+00
5.5150000e+03	0.0000000e+00	2.3853200e+00	-1.5421525e+00
5.5160000e+03	0.0000000e+00	2.5996950e+00	-1.1989075e+00
5.5170000e+03	0.0000000e+00	2.7677650e+00	-7.4945500e-01
5.5180000e+03	0.0000000e+00	2.8808325e+00	-3.4814500e-01
5.5190000e+03	0.0000000e+00	2.9523725e+00	-1.2617500e-02
5.5200000e+03	0.0000000e+00	2.9887550e+00	2.7917750e-01
5.5210000e+03	0.0000000e+00	2.9812825e+00	1.1135250e+00
5.5220000e+03	0.0000000e+00	2.8723800e+00	2.2727425e+00
5.5230000e+03	0.0000000e+00	2.6551875e+00	2.9831200e+00
5.5240000e+03	0.0000000e+00	2.3893625e+00	3.0795275e+00
5.5250000e+03	0.0000000e+00	2.1393400e+00	2.7832000e+00
5.5260000e+03	0.0000000e+00	1.9340300e+00	2.4212125e+00
5.5270000e+03	0.0000000e+00	1.7772300e+00	1.9672275e+00
5.5280000e+03	0.0000000e+00	1.6684500e+00	1.5448475e+00
5.5290000e+03	0.0000000e+00	1.5998500e+00	1.1932725e+00
5.5300000e+03	0.0000000e+00	1.5680000e+00	9.0625500e-01
5.5310000e+03	0.0000000e+00	1.5787800e+00	1.2642000e-01
5.5320000e+03	0.0000000e+00	1.6831500e+00	-9.8759500e-01
5.5330000e+03	0.0000000e+00	1.8931150e+00	-1.6664900e+00
5.5340000e+03	0.0000000e+00	2.1526925e+00	-1.7813950e+00
5.5350000e+03	0.0000000e+00	2.3994075e+00	-1.5454600e+00
5.5360000e+03	0.0000000e+00	2.6053300e+00	-1.2063800e+00
5.5370000e+03	0.0000000e+00	2.7642125e+00	-7.5937750e-01
5.5380000e+03	0.0000000e+00	2.8753200e+00	-3.5378000e-01
5.5390000e+03	0.0000000e+00	2.9505350e+00	-1.4577500e-02
5.5400000e+03	0.0000000e+00	2.9916950e+00	2.7378750e-01
5.5410000e+03	0.0000000e+00	2.9892450e+00	1.1147500e+00
5.5420000e+03	0.0000000e+00	2.8841400e+00	2.2745800e+00
5.5430000e+03	0.0000000e+00	2.6636400e+00	2.9848350e+00
5.5440000e+03	0.0000000e+00	2.3915675e+00	3.0803850e+00
5.5450000e+03	0.0000000e+00	2.1366450e+00	2.7822200e+00
5.5460000e+03	0.0000000e+00	1.9293750e+00	2.4218250e+00
5.5470000e+03	0.0000000e+00	1.7780875e+00	1.9629400e+00
5.5480000e+03	0.0000000e+00	1.6750650e+00	1.5406825e+00
5.5490000e+03	0.0000000e+00	1.6097725e+00	1.1956000e+00
5.5500000e+03	0.0000000e+00	1.5748600e+00	9.0699000e-01
5.5510000e+03	0.0000000e+00	1.5829450e+00	1.2323500e-01
5.5520000e+03	0.0000000e+00	1.6889075e+00	-9.8686000e-01
5.5530000e+03	0.0000000e+00	1.9010775e+00	-1.6618350e+00
5.5540000e+03	0.0000000e+00	2.1599200e+00	-1.7740450e+00
5.5550000e+03	0.0000000e+00	2.4061450e+00	-1.5376200e+00
5.5560000e+03	0.0000000e+00	2.6152525e+00	-1.1973150e+00
5.5570000e+03	0.0000000e+00	2.7715625e+00	-7.5117000e-01
5.5580000e+03	0.0000000e+00	2.8836500e+00	-3.4839000e-01
5.5590000e+03	0.0000000e+00	2.9573950e+00	-1.0780000e-02
5.5600000e+03	0.0000000e+00	3.0016175e+00	2.7881000e-01
5.5610000e+03	0.0000000e+00	2.9992900e+00	1.1235700e+00
5.5620000e+03	0.0000000e+00	2.8910000e+00	2.2804600e+00
5.5630000e+03	0.0000000e+00	2.6684175e+00	2.9909600e+00
5.5640000e+03	0.0000000e+00	2.3941400e+00	3.0759750e+00
5.5650000e+03	0.0000000e+00	2.1381150e+00	2.7734000e+00
5.5660000e+03	0.0000000e+00	1.9282725e+00	2.4112900e+00
5.5670000e+03	0.0000000e+00	1.7711050e+00	1.9562025e+00
5.5680000e+03	0.0000000e+00	1.6648975e+00	1.5387225e+00
5.5690000e+03	0.0000000e+00	1.5977675e+00	1.1899650e+00
5.5700000e+03	0.0000000e+00	1.5650600e+00	9.0405000e-01
5.5710000e+03	0.0000000e+00	1.5716750e+00	1.1662000e-01
5.5720000e+03	0.0000000e+00	1.6795975e+00	-9.9396500e-01
5.5730000e+03	0.0000000e+00	1.8900525e+00	-1.6689400e+00
5.5740000e+03	0.0000000e+00	2.1536725e+00	-1.7799250e+00
5.5750000e+03	0.0000000e+00	2.4047975e+00	-1.5453375e+00
5.5760000e+03	0.0000000e+00	2.6112100e+00	-1.2098100e+00
5.5770000e+03	0.0000000e+00	2.7710725e+00	-7.6489000e-01
5.5780000e+03	0.0000000e+00	2.8805875e+00	-3.5733250e-01
5.5790000e+03	0.0000000e+00	2.9528625e+00	-2.0090000e-02
5.5800000e+03	0.0000000e+00	2.9912050e+00	2.7415500e-01
5.5810000e+03	0.0000000e+00	2.9877750e+00	1.1201400e+00
5.5820000e+03	0.0000000e+00	2.8836500e+00	2.2764175e+00
5.5830000e+03	0.0000000e+00	2.6658450e+00	2.9826300e+00
5.5840000e+03	0.0000000e+00	2.3980600e+00	3.0762200e+00
5.5850000e+03	0.0000000e+00	2.1455875e+00	2.7748700e+00
5.5860000e+03	0.0000000e+00	1.9357450e+00	2.4139850e+00
5.5870000e+03	0.0000000e+00	1.7773525e+00	1.9570600e+00
5.5880000e+03	0.0000000e+00	1.6693075e+00	1.5335775e+00
5.5890000e+03	0.0000000e+00	1.6045050e+00	1.1882500e+00
5.5900000e+03	0.0000000e+00	1.5687350e+00	9.0209000e-01
5.5910000e+03	0.0000000e+00	1.5724100e+00	1.2188750e-01
5.5920000e+03	0.0000000e+00	1.6778825e+00	-9.9225000e-01
5.5930000e+03	0.0000000e+00	1.8945850e+00	-1.6625700e+00
5.5940000e+03	0.0000000e+00	2.1574700e+00	-1.7715950e+00
5.5950000e+03	0.0000000e+00	2.4074925e+00	-1.5351700e+00
5.5960000e+03	0.0000000e+00	2.6180700e+00	-1.1973150e+00
5.5970000e+03	0.0000000e+00	2.7764625e+00	-7.5251750e-01
5.5980000e+03	0.0000000e+00	2.8868350e+00	-3.4655250e-01
5.5990000e+03	0.0000000e+00	2.9556800e+00	-8.8200000e-03
5.6000000e+03	0.0000000e+00	2.9932875e+00	2.7905500e-01
5.6010000e+03	0.0000000e+00	2.9876525e+00	1.1245500e+00
5.6020000e+03	0.0000000e+00	2.8802200e+00	2.2793575e+00
5.6030000e+03	0.0000000e+00	2.6609450e+00	2.9785875e+00
5.6040000e+03	0.0000000e+00	2.3916900e+00	3.0651950e+00
5.6050000e+03	0.0000000e+00	2.1388500e+00	2.7655600e+00
5.6060000e+03	0.0000000e+00	1.9341525e+00	2.4068800e+00
5.6070000e+03	0.0000000e+00	1.7805375e+00	1.9539975e+00
5.6080000e+03	0.0000000e+00	1.6760450e+00	1.5354150e+00
5.6090000e+03	0.0000000e+00	1.6150400e+00	1.1877600e+00
5.6100000e+03	0.0000000e+00	1.5800050e+00	9.0160000e-01
5.6110000e+03	0.0000000e+00	1.5825775e+00	1.1551750e-01
5.6120000e+03	0.0000000e+00	1.6848650e+00	-9.9274000e-01
5.6130000e+03	0.0000000e+00	1.8960550e+00	-1.6637950e+00
5.6140000e+03	0.0000000e+00	2.1594300e+00	-1.7742900e+00
5.6150000e+03	0.0000000e+00	2.4065125e+00	-1.5400700e+00
5.6160000e+03	0.0000000e+00	2.6114550e+00	-1.2056450e+00
5.6170000e+03	0.0000000e+00	2.7677650e+00	-7.5778500e-01
5.6180000e+03	0.0000000e+00	2.8771575e+00	-3.5476000e-01
5.6190000e+03	0.0000000e+00	2.9463700e+00	-1.6660000e-02
5.6200000e+03	0.0000000e+00	2.9852025e+00	2.7501250e-01
5.6210000e+03	0.0000000e+00	2.9822625e+00	1.1238150e+00
5.6220000e+03	0.0000000e+00	2.8780150e+00	2.2870750e+00
5.6230000e+03	0.0000000e+00	2.6626600e+00	2.9848350e+00
5.6240000e+03	0.0000000e+00	2.3942625e+00	3.0704625e+00
5.6250000e+03	0.0000000e+00	2.1401975e+00	2.7719300e+00
5.6260000e+03	0.0000000e+00	1.9351325e+00	2.4105550e+00
5.6270000e+03	0.0000000e+00	1.7787000e+00	1.9553450e+00
5.6280000e+03	0.0000000e+00	1.6693075e+00	1.5310050e+00
5.6290000e+03	0.0000000e+00	1.6009525e+00	1.1804100e+00
5.6300000e+03	0.0000000e+00	1.5642025e+00	8.9327000e-01
5.6310000e+03	0.0000000e+00	1.5724100e+00	1.0780000e-01
5.6320000e+03	0.0000000e+00	1.6792300e+00	-9.9764000e-01
5.6330000e+03	0.0000000e+00	1.8928700e+00	-1.6713900e+00
5.6340000e+03	0.0000000e+00	2.1579600e+00	-1.7787000e+00
5.6350000e+03	0.0000000e+00	2.4085950e+00	-1.5403150e+00
5.6360000e+03	0.0000000e+00	2.6195400e+00	-1.2000100e+00
5.6370000e+03	0.0000000e+00	2.7802600e+00	-7.5484500e-01
5.6380000e+03	0.0000000e+00	2.8892850e+00	-3.5108500e-01
5.6390000e+03	0.0000000e+00	2.9598450e+00	-1.3720000e-02
5.6400000e+03	0.0000000e+00	2.9943900e+00	2.7464500e-01
5.6410000e+03	0.0000000e+00	2.9919400e+00	1.1299400e+00
5.6420000e+03	0.0000000e+00	2.8883050e+00	2.2856050e+00
5.6430000e+03	0.0000000e+00	2.6742975e+00	2.9838550e+00
5.6440000e+03	0.0000000e+00	2.4057775e+00	3.0696050e+00
5.6450000e+03	0.0000000e+00	2.1515900e+00	2.7780550e+00
5.6460000e+03	0.0000000e+00	1.9477500e+00	2.4154550e+00
5.6470000e+03	0.0000000e+00	1.7926650e+00	1.9551000e+00
5.6480000e+03	0.0000000e+00	1.6878050e+00	1.5312500e+00
5.6490000e+03	0.0000000e+00	1.6244725e+00	1.1855550e+00
5.6500000e+03	0.0000000e+00	1.5940925e+00	9.0258000e-01
5.6510000e+03	0.0000000e+00	1.6007075e+00	1.1025000e-01
5.6520000e+03	0.0000000e+00	1.7087525e+00	-9.9813000e-01
5.6530000e+03	0.0000000e+00	1.9275375e+00	-1.6686950e+00
5.6540000e+03	0.0000000e+00	2.1889525e+00	-1.7782100e+00
5.6550000e+03	0.0000000e+00	2.4378725e+00	-1.5381100e+00
5.6560000e+03	0.0000000e+00	2.6480825e+00	-1.1985400e+00
5.6570000e+03	0.0000000e+00	2.8064750e+00	-7.5190500e-01
5.6580000e+03	0.0000000e+00	2.9101100e+00	-3.4912500e-01
5.6590000e+03	0.0000000e+00	2.9739325e+00	-1.5680000e-02
5.6600000e+03	0.0000000e+00	3.0068850e+00	2.7966750e-01
5.6610000e+03	0.0000000e+00	3.0059050e+00	1.1311650e+00
5.6620000e+03	0.0000000e+00	2.8993300e+00	2.2900150e+00
5.6630000e+03	0.0000000e+00	2.6820150e+00	2.9845900e+00
5.6640000e+03	0.0000000e+00	2.4125150e+00	3.0709525e+00
5.6650000e+03	0.0000000e+00	2.1556325e+00	2.7697250e+00
5.6660000e+03	0.0000000e+00	1.9487300e+00	2.4108000e+00
5.6670000e+03	0.0000000e+00	1.7978100e+00	1.9532625e+00
5.6680000e+03	0.0000000e+00	1.6951550e+00	1.5292900e+00
5.6690000e+03	0.0000000e+00	1.6265550e+00	1.1777150e+00
5.6700000e+03	0.0000000e+00	1.5948275e+00	8.9645500e-01
5.6710000e+03	0.0000000e+00	1.6035250e+00	1.0608500e-01
5.6720000e+03	0.0000000e+00	1.7116925e+00	-1.0008250e+00
5.6730000e+03	0.0000000e+00	1.9231275e+00	-1.6648975e+00
5.6740000e+03	0.0000000e+00	2.1841750e+00	-1.7660825e+00
5.6750000e+03	0.0000000e+00	2.4334625e+00	-1.5291675e+00
5.6760000e+03	0.0000000e+00	2.6406100e+00	-1.1882500e+00
5.6770000e+03	0.0000000e+00	2.7976550e+00	-7.4504500e-01
5.6780000e+03	0.0000000e+00	2.9068025e+00	-3.4275500e-01
5.6790000e+03	0.0000000e+00	2.9804250e+00	-7.5950000e-03
5.6800000e+03	0.0000000e+00	3.0179100e+00	2.8150500e-01
5.6810000e+03	0.0000000e+00	3.0142350e+00	1.1304300e+00
5.6820000e+03	0.0000000e+00	2.9038625e+00	2.2843800e+00
5.6830000e+03	0.0000000e+00	2.6801775e+00	2.9810375e+00
5.6840000e+03	0.0000000e+00	2.4095750e+00	3.0693600e+00
5.6850000e+03	0.0000000e+00	2.1568575e+00	2.7697250e+00
5.6860000e+03	0.0000000e+00	1.9468925e+00	2.4085950e+00
5.6870000e+03	0.0000000e+00	1.7894800e+00	1.9502000e+00
5.6880000e+03	0.0000000e+00	1.6829050e+00	1.5274525e+00
5.6890000e+03	0.0000000e+00	1.6155300e+00	1.1821250e+00
5.6900000e+03	0.0000000e+00	1.5819650e+00	8.9670000e-01
5.6910000e+03	0.0000000e+00	1.5878450e+00	1.0486000e-01
5.6920000e+03	0.0000000e+00	1.7004225e+00	-1.0057250e+00
5.6930000e+03	0.0000000e+00	1.9193300e+00	-1.6691850e+00
5.6940000e+03	0.0000000e+00	2.1834400e+00	-1.7666950e+00
5.6950000e+03	0.0000000e+00	2.4328500e+00	-1.5280650e+00
5.6960000e+03	0.0000000e+00	2.6385275e+00	-1.1877600e+00
5.6970000e+03	0.0000000e+00	2.7937350e+00	-7.4333000e-01
5.6980000e+03	0.0000000e+00	2.9031275e+00	-3.3981500e-01
5.6990000e+03	0.0000000e+00	2.9738100e+00	-6.6150000e-03
5.7000000e+03	0.0000000e+00	3.0108050e+00	2.8861000e-01
5.7010000e+03	0.0000000e+00	3.0057825e+00	1.1428025e+00
5.7020000e+03	0.0000000e+00	2.8957775e+00	2.2971200e+00
5.7030000e+03	0.0000000e+00	2.6741750e+00	2.9896125e+00
5.7040000e+03	0.0000000e+00	2.4030825e+00	3.0732800e+00
5.7050000e+03	0.0000000e+00	2.1530600e+00	2.7731550e+00
5.7060000e+03	0.0000000e+00	1.9509350e+00	2.4103100e+00
5.7070000e+03	0.0000000e+00	1.7979325e+00	1.9502000e+00
5.7080000e+03	0.0000000e+00	1.6934400e+00	1.5280650e+00
5.7090000e+03	0.0000000e+00	1.6265550e+00	1.1804100e+00
5.7100000e+03	0.0000000e+00	1.5890700e+00	8.9241250e-01
5.7110000e+03	0.0000000e+00	1.5929900e+00	9.8735000e-02
5.7120000e+03	0.0000000e+00	1.7005450e+00	-1.0074400e+00
5.7130000e+03	0.0000000e+00	1.9146750e+00	-1.6713900e+00
5.7140000e+03	0.0000000e+00	2.1792750e+00	-1.7750250e+00
5.7150000e+03	0.0000000e+00	2.4295425e+00	-1.5334550e+00
5.7160000e+03	0.0000000e+00	2.6384050e+00	-1.1909450e+00
5.7170000e+03	0.0000000e+00	2.8005950e+00	-7.4480000e-01
5.7180000e+03	0.0000000e+00	2.9137850e+00	-3.4447000e-01
5.7190000e+03	0.0000000e+00	2.9811600e+00	-1.1025000e-02
5.7200000e+03	0.0000000e+00	3.0111725e+00	2.8236250e-01
5.7210000e+03	0.0000000e+00	3.0035775e+00	1.1390050e+00
5.7220000e+03	0.0000000e+00	2.8950425e+00	2.2941800e+00
5.7230000e+03	0.0000000e+00	2.6790750e+00	2.9839775e+00
5.7240000e+03	0.0000000e+00	2.4132500e+00	3.0694825e+00
5.7250000e+03	0.0000000e+00	2.1606550e+00	2.7680100e+00
5.7260000e+03	0.0000000e+00	1.9510575e+00	2.4093300e+00
5.7270000e+03	0.0000000e+00	1.7922975e+00	1.9477500e+00
5.7280000e+03	0.0000000e+00	1.6873150e+00	1.5263500e+00
5.7290000e+03	0.0000000e+00	1.6237375e+00	1.1812675e+00
5.7300000e+03	0.0000000e+00	1.5927450e+00	8.9682250e-01
5.7310000e+03	0.0000000e+00	1.6015650e+00	1.0486000e-01
5.7320000e+03	0.0000000e+00	1.7091200e+00	-1.0051125e+00
5.7330000e+03	0.0000000e+00	1.9244750e+00	-1.6705325e+00
5.7340000e+03	0.0000000e+00	2.1860125e+00	-1.7706150e+00
5.7350000e+03	0.0000000e+00	2.4327275e+00	-1.5312500e+00
5.7360000e+03	0.0000000e+00	2.6393850e+00	-1.1941300e+00
5.7370000e+03	0.0000000e+00	2.7971650e+00	-7.4798500e-01
5.7380000e+03	0.0000000e+00	2.9052100e+00	-3.4765500e-01
5.7390000e+03	0.0000000e+00	2.9754025e+00	-1.2127500e-02
5.7400000e+03	0.0000000e+00	3.0170525e+00	2.7905500e-01
5.7410000e+03	0.0000000e+00	3.0160725e+00	1.1397400e+00
5.7420000e+03	0.0000000e+00	2.9072925e+00	2.2909950e+00
5.7430000e+03	0.0000000e+00	2.6855675e+00	2.9818950e+00
5.7440000e+03	0.0000000e+00	2.4128825e+00	3.0629900e+00
5.7450000e+03	0.0000000e+00	2.1572250e+00	2.7670300e+00
5.7460000e+03	0.0000000e+00	1.9475050e+00	2.4043075e+00
5.7470000e+03	0.0000000e+00	1.7886225e+00	1.9526500e+00
5.7480000e+03	0.0000000e+00	1.6798425e+00	1.5317400e+00
5.7490000e+03	0.0000000e+00	1.6105075e+00	1.1870250e+00
5.7500000e+03	0.0000000e+00	1.5796375e+00	9.0111000e-01
5.7510000e+03	0.0000000e+00	1.5947050e+00	9.9592500e-02
5.7520000e+03	0.0000000e+00	1.7078950e+00	-1.0015600e+00
5.7530000e+03	0.0000000e+00	1.9263125e+00	-1.6650200e+00
5.7540000e+03	0.0000000e+00	2.1882175e+00	-1.7698800e+00
5.7550000e+03	0.0000000e+00	2.4370150e+00	-1.5305150e+00
5.7560000e+03	0.0000000e+00	2.6422025e+00	-1.1899650e+00
5.7570000e+03	0.0000000e+00	2.7960625e+00	-7.4553500e-01
5.7580000e+03	0.0000000e+00	2.9041075e+00	-3.4275500e-01
5.7590000e+03	0.0000000e+00	2.9756475e+00	-6.3700000e-03
5.7600000e+03	0.0000000e+00	3.0181550e+00	2.8701750e-01
5.7610000e+03	0.0000000e+00	3.0165625e+00	1.1452525e+00
5.7620000e+03	0.0000000e+00	2.9076600e+00	2.2958950e+00
5.7630000e+03	0.0000000e+00	2.6853225e+00	2.9934100e+00
5.7640000e+03	0.0000000e+00	2.4105550e+00	3.0726675e+00
5.7650000e+03	0.0000000e+00	2.1555100e+00	2.7709500e+00
5.7660000e+03	0.0000000e+00	1.9483625e+00	2.4110450e+00
5.7670000e+03	0.0000000e+00	1.7941350e+00	1.9490975e+00
5.7680000e+03	0.0000000e+00	1.6920925e+00	1.5285550e+00
5.7690000e+03	0.0000000e+00	1.6270450e+00	1.1850650e+00
5.7700000e+03	0.0000000e+00	1.5915200e+00	8.9743500e-01
5.7710000e+03	0.0000000e+00	1.5955625e+00	9.5672500e-02
5.7720000e+03	0.0000000e+00	1.7023825e+00	-1.0035200e+00
5.7730000e+03	0.0000000e+00	1.9178600e+00	-1.6639175e+00
5.7740000e+03	0.0000000e+00	2.1816025e+00	-1.7631425e+00
5.7750000e+03	0.0000000e+00	2.4275825e+00	-1.5224300e+00
5.7760000e+03	0.0000000e+00	2.6342400e+00	-1.1851875e+00
5.7770000e+03	0.0000000e+00	2.7916525e+00	-7.4296250e-01
5.7780000e+03	0.0000000e+00	2.9012900e+00	-3.4153000e-01
5.7790000e+03	0.0000000e+00	2.9740550e+00	-1.1760000e-02
5.7800000e+03	0.0000000e+00	3.0141125e+00	2.8395500e-01
5.7810000e+03	0.0000000e+00	3.0110500e+00	1.1429250e+00
5.7820000e+03	0.0000000e+00	2.9006775e+00	2.2880550e+00
5.7830000e+03	0.0000000e+00	2.6763800e+00	2.9772400e+00
5.7840000e+03	0.0000000e+00	2.4045525e+00	3.0593150e+00
5.7850000e+03	0.0000000e+00	2.1525700e+00	2.7579650e+00
5.7860000e+03	0.0000000e+00	1.9511800e+00	2.3941400e+00
5.7870000e+03	0.0000000e+00	1.7984225e+00	1.9467700e+00
5.7880000e+03	0.0000000e+00	1.6987075e+00	1.5308825e+00
5.7890000e+03	0.0000000e+00	1.6335375e+00	1.1850650e+00
5.7900000e+03	0.0000000e+00	1.5978900e+00	8.9523000e-01
5.7910000e+03	0.0000000e+00	1.6035250e+00	9.5182500e-02
5.7920000e+03	0.0000000e+00	1.7093650e+00	-1.0075625e+00
5.7930000e+03	0.0000000e+00	1.9217800e+00	-1.6650200e+00
5.7940000e+03	0.0000000e+00	2.1827050e+00	-1.7635100e+00
5.7950000e+03	0.0000000e+00	2.4310125e+00	-1.5274525e+00
5.7960000e+03	0.0000000e+00	2.6395075e+00	-1.1884950e+00
5.7970000e+03	0.0000000e+00	2.8015750e+00	-7.4271750e-01
5.7980000e+03	0.0000000e+00	2.9145200e+00	-3.3761000e-01
5.7990000e+03	0.0000000e+00	2.9833650e+00	-5.3900000e-03
5.8000000e+03	0.0000000e+00	3.0186450e+00	2.8714000e-01
5.8010000e+03	0.0000000e+00	3.0177875e+00	1.1541950e+00
5.8020000e+03	0.0000000e+00	2.9091300e+00	2.3028775e+00
5.8030000e+03	0.0000000e+00	2.6840975e+00	2.9937775e+00
5.8040000e+03	0.0000000e+00	2.4090850e+00	3.0710750e+00
5.8050000e+03	0.0000000e+00	2.1537950e+00	2.7711950e+00
5.8060000e+03	0.0000000e+00	1.9493425e+00	2.4061450e+00
5.8070000e+03	0.0000000e+00	1.7969525e+00	1.9467700e+00
5.8080000e+03	0.0000000e+00	1.6920925e+00	1.5280650e+00
5.8090000e+03	0.0000000e+00	1.6245950e+00	1.1809000e+00
5.8100000e+03	0.0000000e+00	1.5901725e+00	8.9290250e-01
5.8110000e+03	0.0000000e+00	1.5996050e+00	8.8812500e-02
5.8120000e+03	0.0000000e+00	1.7113250e+00	-1.0178525e+00
5.8130000e+03	0.0000000e+00	1.9294975e+00	-1.6684500e+00
5.8140000e+03	0.0000000e+00	2.1948325e+00	-1.7652250e+00
5.8150000e+03	0.0000000e+00	2.4492650e+00	-1.5246350e+00
5.8160000e+03	0.0000000e+00	2.6583725e+00	-1.1870250e+00
5.8170000e+03	0.0000000e+00	2.8134575e+00	-7.4296250e-01
5.8180000e+03	0.0000000e+00	2.9211350e+00	-3.3785500e-01
5.8190000e+03	0.0000000e+00	2.9861825e+00	-7.9625000e-03
5.8200000e+03	0.0000000e+00	3.0217075e+00	2.8885500e-01
5.8210000e+03	0.0000000e+00	3.0131325e+00	1.1617900e+00
5.8220000e+03	0.0000000e+00	2.8992075e+00	2.3067975e+00
5.8230000e+03	0.0000000e+00	2.6761350e+00	2.9924300e+00
5.8240000e+03	0.0000000e+00	2.4079825e+00	3.0669100e+00
5.8250000e+03	0.0000000e+00	2.1622475e+00	2.7642125e+00
5.8260000e+03	0.0000000e+00	1.9623275e+00	2.4002650e+00
5.8270000e+03	0.0000000e+00	1.8067525e+00	1.9443200e+00
5.8280000e+03	0.0000000e+00	1.7017700e+00	1.5234100e+00
5.8290000e+03	0.0000000e+00	1.6334150e+00	1.1763675e+00
5.8300000e+03	0.0000000e+00	1.5947050e+00	8.9033000e-01
5.8310000e+03	0.0000000e+00	1.6013200e+00	8.5505000e-02
5.8320000e+03	0.0000000e+00	1.7118150e+00	-1.0184650e+00
5.8330000e+03	0.0000000e+00	1.9335400e+00	-1.6765350e+00
5.8340000e+03	0.0000000e+00	2.2001000e+00	-1.7735550e+00
5.8350000e+03	0.0000000e+00	2.4498775e+00	-1.5339450e+00
5.8360000e+03	0.0000000e+00	2.6539625e+00	-1.1899650e+00
5.8370000e+03	0.0000000e+00	2.8083125e+00	-7.4443250e-01
5.8380000e+03	0.0000000e+00	2.9125600e+00	-3.4030500e-01
5.8390000e+03	0.0000000e+00	2.9771175e+00	-5.8800000e-03
5.8400000e+03	0.0000000e+00	3.0127650e+00	2.8959000e-01
5.8410000e+03	0.0000000e+00	3.0068850e+00	1.1652200e+00
5.8420000e+03	0.0000000e+00	2.8954100e+00	2.3116975e+00
5.8430000e+03	0.0000000e+00	2.6752775e+00	2.9952475e+00
5.8440000e+03	0.0000000e+00	2.4052875e+00	3.0632350e+00
5.8450000e+03	0.0000000e+00	2.1544075e+00	2.7655600e+00
5.8460000e+03	0.0000000e+00	1.9516700e+00	2.3996525e+00
5.8470000e+03	0.0000000e+00	1.7980550e+00	1.9419925e+00
5.8480000e+03	0.0000000e+00	1.6969925e+00	1.5235325e+00
5.8490000e+03	0.0000000e+00	1.6332925e+00	1.1786950e+00
5.8500000e+03	0.0000000e+00	1.5966650e+00	8.9143250e-01
5.8510000e+03	0.0000000e+00	1.6019325e+00	8.6485000e-02
5.8520000e+03	0.0000000e+00	1.7118150e+00	-1.0162600e+00
5.8530000e+03	0.0000000e+00	1.9310900e+00	-1.6700425e+00
5.8540000e+03	0.0000000e+00	2.1939750e+00	-1.7622850e+00
5.8550000e+03	0.0000000e+00	2.4468150e+00	-1.5252475e+00
5.8560000e+03	0.0000000e+00	2.6549425e+00	-1.1834725e+00
5.8570000e+03	0.0000000e+00	2.8118650e+00	-7.3843000e-01
5.8580000e+03	0.0000000e+00	2.9141525e+00	-3.3614000e-01
5.8590000e+03	0.0000000e+00	2.9790775e+00	-5.7575000e-03
5.8600000e+03	0.0000000e+00	3.0204825e+00	2.8750750e-01
5.8610000e+03	0.0000000e+00	3.0199925e+00	1.1662000e+00
5.8620000e+03	0.0000000e+00	2.9075375e+00	2.3132900e+00
5.8630000e+03	0.0000000e+00	2.6814025e+00	2.9920625e+00
5.8640000e+03	0.0000000e+00	2.4111675e+00	3.0600500e+00
5.8650000e+03	0.0000000e+00	2.1583275e+00	2.7577200e+00
5.8660000e+03	0.0000000e+00	1.9557125e+00	2.3961000e+00
5.8670000e+03	0.0000000e+00	1.8033225e+00	1.9423600e+00
5.8680000e+03	0.0000000e+00	1.6965025e+00	1.5256150e+00
5.8690000e+03	0.0000000e+00	1.6282700e+00	1.1785725e+00
5.8700000e+03	0.0000000e+00	1.5896825e+00	8.8739000e-01
5.8710000e+03	0.0000000e+00	1.5978900e+00	8.0360000e-02
5.8720000e+03	0.0000000e+00	1.7119375e+00	-1.0187100e+00
5.8730000e+03	0.0000000e+00	1.9331725e+00	-1.6706550e+00
5.8740000e+03	0.0000000e+00	2.1976500e+00	-1.7676750e+00
5.8750000e+03	0.0000000e+00	2.4480400e+00	-1.5248800e+00
5.8760000e+03	0.0000000e+00	2.6543300e+00	-1.1861675e+00
5.8770000e+03	0.0000000e+00	2.8117425e+00	-7.4210500e-01
5.8780000e+03	0.0000000e+00	2.9207675e+00	-3.3834500e-01
5.8790000e+03	0.0000000e+00	2.9903475e+00	-5.8800000e-03
5.8800000e+03	0.0000000e+00	3.0241575e+00	2.8934500e-01
5.8810000e+03	0.0000000e+00	3.0150925e+00	1.1605650e+00
5.8820000e+03	0.0000000e+00	2.8973700e+00	2.3059400e+00
5.8830000e+03	0.0000000e+00	2.6778500e+00	2.9894900e+00
5.8840000e+03	0.0000000e+00	2.4117800e+00	3.0600500e+00
5.8850000e+03	0.0000000e+00	2.1659225e+00	2.7599250e+00
5.8860000e+03	0.0000000e+00	1.9649000e+00	2.3973250e+00
5.8870000e+03	0.0000000e+00	1.8118975e+00	1.9412575e+00
5.8880000e+03	0.0000000e+00	1.7029950e+00	1.5218175e+00
5.8890000e+03	0.0000000e+00	1.6342725e+00	1.1748975e+00
5.8900000e+03	0.0000000e+00	1.5988700e+00	8.8910500e-01
5.8910000e+03	0.0000000e+00	1.6084250e+00	7.5215000e-02
5.8920000e+03	0.0000000e+00	1.7199000e+00	-1.0229975e+00
5.8930000e+03	0.0000000e+00	1.9367250e+00	-1.6728600e+00
5.8940000e+03	0.0000000e+00	2.2016925e+00	-1.7647350e+00
5.8950000e+03	0.0000000e+00	2.4511025e+00	-1.5207150e+00
5.8960000e+03	0.0000000e+00	2.6602100e+00	-1.1821250e+00
5.8970000e+03	0.0000000e+00	2.8199500e+00	-7.3941000e-01
5.8980000e+03	0.0000000e+00	2.9306900e+00	-3.3761000e-01
5.8990000e+03	0.0000000e+00	2.9972075e+00	-4.4100000e-03
5.9000000e+03	0.0000000e+00	3.0315075e+00	2.9326500e-01
5.9010000e+03	0.0000000e+00	3.0242800e+00	1.1706100e+00
5.9020000e+03	0.0000000e+00	2.9147650e+00	2.3123100e+00
5.9030000e+03	0.0000000e+00	2.6894875e+00	2.9954925e+00
5.9040000e+03	0.0000000e+00	2.4174150e+00	3.0681350e+00
5.9050000e+03	0.0000000e+00	2.1634725e+00	2.7685000e+00
5.9060000e+03	0.0000000e+00	1.9593875e+00	2.4059000e+00
5.9070000e+03	0.0000000e+00	1.8040575e+00	1.9489750e+00
5.9080000e+03	0.0000000e+00	1.6999325e+00	1.5264725e+00
5.9090000e+03	0.0000000e+00	1.6361100e+00	1.1842075e+00
5.9100000e+03	0.0000000e+00	1.6036475e+00	8.9670000e-01
5.9110000e+03	0.0000000e+00	1.6103850e+00	8.4035000e-02
5.9120000e+03	0.0000000e+00	1.7206350e+00	-1.0156475e+00
5.9130000e+03	0.0000000e+00	1.9361125e+00	-1.6673475e+00
5.9140000e+03	0.0000000e+00	2.1980175e+00	-1.7615500e+00
5.9150000e+03	0.0000000e+00	2.4465700e+00	-1.5192450e+00
5.9160000e+03	0.0000000e+00	2.6526150e+00	-1.1810225e+00
5.9170000e+03	0.0000000e+00	2.8079450e+00	-7.3598000e-01
5.9180000e+03	0.0000000e+00	2.9148875e+00	-3.3013750e-01
5.9190000e+03	0.0000000e+00	2.9843450e+00	1.8375000e-03
5.9200000e+03	0.0000000e+00	3.0229325e+00	2.9571500e-01
5.9210000e+03	0.0000000e+00	3.0188900e+00	1.1840850e+00
5.9220000e+03	0.0000000e+00	2.9087625e+00	2.3252950e+00
5.9230000e+03	0.0000000e+00	2.6861800e+00	2.9985550e+00
5.9240000e+03	0.0000000e+00	2.4154550e+00	3.0656850e+00
5.9250000e+03	0.0000000e+00	2.1593075e+00	2.7611500e+00
5.9260000e+03	0.0000000e+00	1.9535075e+00	2.4019800e+00
5.9270000e+03	0.0000000e+00	1.7971975e+00	1.9457900e+00
5.9280000e+03	0.0000000e+00	1.6976050e+00	1.5288000e+00
5.9290000e+03	0.0000000e+00	1.6340275e+00	1.1804100e+00
5.9300000e+03	0.0000000e+00	1.5986250e+00	8.9229000e-01
5.9310000e+03	0.0000000e+00	1.6067100e+00	7.1907500e-02
5.9320000e+03	0.0000000e+00	1.7174500e+00	-1.0244675e+00
5.9330000e+03	0.0000000e+00	1.9383175e+00	-1.6709000e+00
5.9340000e+03	0.0000000e+00	2.2063475e+00	-1.7619175e+00
5.9350000e+03	0.0000000e+00	2.4515925e+00	-1.5202250e+00
5.9360000e+03	0.0000000e+00	2.6531050e+00	-1.1794300e+00
5.9370000e+03	0.0000000e+00	2.8097825e+00	-7.3389750e-01
5.9380000e+03	0.0000000e+00	2.9131725e+00	-3.3577250e-01
5.9390000e+03	0.0000000e+00	2.9811600e+00	1.2250000e-03
5.9400000e+03	0.0000000e+00	3.0225650e+00	2.9510250e-01
5.9410000e+03	0.0000000e+00	3.0202375e+00	1.1760000e+00
5.9420000e+03	0.0000000e+00	2.9081500e+00	2.3188025e+00
5.9430000e+03	0.0000000e+00	2.6847100e+00	2.9973300e+00
5.9440000e+03	0.0000000e+00	2.4108000e+00	3.0640925e+00
5.9450000e+03	0.0000000e+00	2.1545300e+00	2.7601700e+00
5.9460000e+03	0.0000000e+00	1.9502000e+00	2.3983050e+00
5.9470000e+03	0.0000000e+00	1.7990350e+00	1.9406450e+00
5.9480000e+03	0.0000000e+00	1.6978500e+00	1.5216950e+00
5.9490000e+03	0.0000000e+00	1.6362325e+00	1.1740400e+00
5.9500000e+03	0.0000000e+00	1.6067100e+00	8.8616500e-01
5.9510000e+03	0.0000000e+00	1.6168775e+00	6.8232500e-02
5.9520000e+03	0.0000000e+00	1.7300675e+00	-1.0280200e+00
5.9530000e+03	0.0000000e+00	1.9492200e+00	-1.6738400e+00
5.9540000e+03	0.0000000e+00	2.2143100e+00	-1.7620400e+00
5.9550000e+03	0.0000000e+00	2.4579625e+00	-1.5221850e+00
5.9560000e+03	0.0000000e+00	2.6584950e+00	-1.1795525e+00
5.9570000e+03	0.0000000e+00	2.8132125e+00	-7.3108000e-01
5.9580000e+03	0.0000000e+00	2.9185625e+00	-3.2879000e-01
5.9590000e+03	0.0000000e+00	2.9841000e+00	1.0290000e-02
5.9600000e+03	0.0000000e+00	3.0152150e+00	3.0392250e-01
5.9610000e+03	0.0000000e+00	3.0105600e+00	1.1870250e+00
5.9620000e+03	0.0000000e+00	2.9014125e+00	2.3292150e+00
5.9630000e+03	0.0000000e+00	2.6844650e+00	2.9983100e+00
5.9640000e+03	0.0000000e+00	2.4191300e+00	3.0626225e+00
5.9650000e+03	0.0000000e+00	2.1689850e+00	2.7577200e+00
5.9660000e+03	0.0000000e+00	1.9618375e+00	2.3828700e+00
5.9670000e+03	0.0000000e+00	1.8105500e+00	1.9238625e+00
5.9680000e+03	0.0000000e+00	1.7119375e+00	1.5099350e+00
5.9690000e+03	0.0000000e+00	1.6516675e+00	1.1669350e+00
5.9700000e+03	0.0000000e+00	1.6194500e+00	8.8371500e-01
5.9710000e+03	0.0000000e+00	1.6223900e+00	7.5215000e-02
5.9720000e+03	0.0000000e+00	1.7273725e+00	-1.0133200e+00
5.9730000e+03	0.0000000e+00	1.9400325e+00	-1.6615900e+00
5.9740000e+03	0.0000000e+00	2.2041425e+00	-1.7442775e+00
5.9750000e+03	0.0000000e+00	2.4568600e+00	-1.5014825e+00
5.9760000e+03	0.0000000e+00	2.6656000e+00	-1.1604425e+00
5.9770000e+03	0.0000000e+00	2.8194600e+00	-7.1331750e-01
5.9780000e+03	0.0000000e+00	2.9221150e+00	-3.1311000e-01
5.9790000e+03	0.0000000e+00	2.9867950e+00	1.4210000e-02
5.9800000e+03	0.0000000e+00	3.0235450e+00	3.0674000e-01
5.9810000e+03	0.0000000e+00	3.0186450e+00	1.1875150e+00
5.9820000e+03	0.0000000e+00	2.9043525e+00	2.3178225e+00
5.9830000e+03	0.0000000e+00	2.6820150e+00	2.9894900e+00
5.9840000e+03	0.0000000e+00	2.4145975e+00	3.0529450e+00
5.9850000e+03	0.0000000e+00	2.1671475e+00	2.7506150e+00
5.9860000e+03	0.0000000e+00	1.9655125e+00	2.3821350e+00
5.9870000e+03	0.0000000e+00	1.8141025e+00	1.9239850e+00
5.9880000e+03	0.0000000e+00	1.7119375e+00	1.5082200e+00
5.9890000e+03	0.0000000e+00	1.6498300e+00	1.1655875e+00
5.9900000e+03	0.0000000e+00	1.6150400e+00	8.7881500e-01
5.9910000e+03	0.0000000e+00	1.6238600e+00	6.1740000e-02
5.9920000e+03	0.0000000e+00	1.7399900e+00	-1.0211600e+00
5.9930000e+03	0.0000000e+00	1.9584075e+00	-1.6564450e+00
5.9940000e+03	0.0000000e+00	2.2116150e+00	-1.7458700e+00
5.9950000e+03	0.0000000e+00	2.4544100e+00	-1.5096900e+00
5.9960000e+03	0.0000000e+00	2.6613125e+00	-1.1688950e+00
5.9970000e+03	0.0000000e+00	2.8195825e+00	-7.2654750e-01
5.9980000e+03	0.0000000e+00	2.9239525e+00	-3.2854500e-01
5.9990000e+03	0.0000000e+00	2.9833650e+00	5.6350000e-03
6.0000000e+03	0.0000000e+00	3.0088450e+00	3.0012500e-01
6.0010000e+03	0.0000000e+00	3.0005150e+00	1.1837175e+00
6.0020000e+03	0.0000000e+00	2.8870800e+00	2.3366875e+00
6.0030000e+03	0.0000000e+00	2.6720925e+00	3.0103150e+00
6.0040000e+03	0.0000000e+00	2.4066350e+00	3.0666650e+00
6.0050000e+03	0.0000000e+00	2.1584500e+00	2.7618850e+00
6.0060000e+03	0.0000000e+00	1.9565700e+00	2.3956100e+00
6.0070000e+03	0.0000000e+00	1.8082225e+00	1.9334175e+00
6.0080000e+03	0.0000000e+00	1.7048325e+00	1.5160600e+00
6.0090000e+03	0.0000000e+00	1.6392950e+00	1.1760000e+00
6.0100000e+03	0.0000000e+00	1.6052400e+00	8.8996250e-01
6.0110000e+03	0.0000000e+00	1.6172450e+00	6.0882500e-02
6.0120000e+03	0.0000000e+00	1.7276175e+00	-1.0402700e+00
6.0130000e+03	0.0000000e+00	1.9473825e+00	-1.6802100e+00
6.0140000e+03	0.0000000e+00	2.2092875e+00	-1.7594675e+00
6.0150000e+03	0.0000000e+00	2.4558800e+00	-1.5150800e+00
6.0160000e+03	0.0000000e+00	2.6582500e+00	-1.1685275e+00
6.0170000e+03	0.0000000e+00	2.8094150e+00	-7.1883000e-01
6.0180000e+03	0.0000000e+00	2.9145200e+00	-3.1776500e-01
6.0190000e+03	0.0000000e+00	2.9843450e+00	1.5802500e-02
6.0200000e+03	0.0000000e+00	3.0268525e+00	3.1556000e-01
6.0210000e+03	0.0000000e+00	3.0149700e+00	1.2011125e+00
6.0220000e+03	0.0000000e+00	2.8956550e+00	2.3407300e+00
6.0230000e+03	0.0000000e+00	2.6693975e+00	3.0159500e+00
6.0240000e+03	0.0000000e+00	2.4003875e+00	3.0748725e+00
6.0250000e+03	0.0000000e+00	2.1525700e+00	2.7699700e+00
6.0260000e+03	0.0000000e+00	1.9554675e+00	2.4022250e+00
6.0270000e+03	0.0000000e+00	1.8024650e+00	1.9406450e+00
6.0280000e+03	0.0000000e+00	1.6982175e+00	1.5185100e+00
6.0290000e+03	0.0000000e+00	1.6318225e+00	1.1757550e+00
6.0300000e+03	0.0000000e+00	1.5955625e+00	8.8739000e-01
6.0310000e+03	0.0000000e+00	1.6053625e+00	5.5737500e-02
6.0320000e+03	0.0000000e+00	1.7191650e+00	-1.0440675e+00
6.0330000e+03	0.0000000e+00	1.9381950e+00	-1.6875600e+00
6.0340000e+03	0.0000000e+00	2.2052450e+00	-1.7691450e+00
6.0350000e+03	0.0000000e+00	2.4529400e+00	-1.5229200e+00
6.0360000e+03	0.0000000e+00	2.6580050e+00	-1.1794300e+00
6.0370000e+03	0.0000000e+00	2.8139475e+00	-7.2765000e-01
6.0380000e+03	0.0000000e+00	2.9208900e+00	-3.2707500e-01
6.0390000e+03	0.0000000e+00	2.9918175e+00	5.8800000e-03
6.0400000e+03	0.0000000e+00	3.0289350e+00	3.0404500e-01
6.0410000e+03	0.0000000e+00	3.0213400e+00	1.1971925e+00
6.0420000e+03	0.0000000e+00	2.9037400e+00	2.3430575e+00
6.0430000e+03	0.0000000e+00	2.6767475e+00	3.0166850e+00
6.0440000e+03	0.0000000e+00	2.4040625e+00	3.0691150e+00
6.0450000e+03	0.0000000e+00	2.1492625e+00	2.7609050e+00
6.0460000e+03	0.0000000e+00	1.9384400e+00	2.3921800e+00
6.0470000e+03	0.0000000e+00	1.7878875e+00	1.9318250e+00
6.0480000e+03	0.0000000e+00	1.6927050e+00	1.5133650e+00
6.0490000e+03	0.0000000e+00	1.6368450e+00	1.1718350e+00
6.0500000e+03	0.0000000e+00	1.6037700e+00	8.8347000e-01
6.0510000e+03	0.0000000e+00	1.6047500e+00	5.1940000e-02
6.0520000e+03	0.0000000e+00	1.7101000e+00	-1.0490900e+00
6.0530000e+03	0.0000000e+00	1.9272925e+00	-1.6898875e+00
6.0540000e+03	0.0000000e+00	2.1926275e+00	-1.7685325e+00
6.0550000e+03	0.0000000e+00	2.4446100e+00	-1.5219400e+00
6.0560000e+03	0.0000000e+00	2.6583725e+00	-1.1740400e+00
6.0570000e+03	0.0000000e+00	2.8197050e+00	-7.2985500e-01
6.0580000e+03	0.0000000e+00	2.9288525e+00	-3.2707500e-01
6.0590000e+03	0.0000000e+00	2.9956150e+00	4.5325000e-03
6.0600000e+03	0.0000000e+00	3.0304050e+00	3.0282000e-01
6.0610000e+03	0.0000000e+00	3.0210950e+00	1.1984175e+00
6.0620000e+03	0.0000000e+00	2.9061900e+00	2.3382800e+00
6.0630000e+03	0.0000000e+00	2.6823825e+00	3.0038225e+00
6.0640000e+03	0.0000000e+00	2.4101875e+00	3.0622550e+00
6.0650000e+03	0.0000000e+00	2.1535500e+00	2.7542900e+00
6.0660000e+03	0.0000000e+00	1.9449325e+00	2.3850750e+00
6.0670000e+03	0.0000000e+00	1.7931550e+00	1.9304775e+00
6.0680000e+03	0.0000000e+00	1.6935625e+00	1.5083425e+00
6.0690000e+03	0.0000000e+00	1.6307200e+00	1.1615450e+00
6.0700000e+03	0.0000000e+00	1.5988700e+00	8.7097500e-01
6.0710000e+03	0.0000000e+00	1.6094050e+00	4.5080000e-02
6.0720000e+03	0.0000000e+00	1.7225950e+00	-1.0571750e+00
6.0730000e+03	0.0000000e+00	1.9407675e+00	-1.6990750e+00
6.0740000e+03	0.0000000e+00	2.2036525e+00	-1.7772300e+00
6.0750000e+03	0.0000000e+00	2.4509800e+00	-1.5263500e+00
6.0760000e+03	0.0000000e+00	2.6599650e+00	-1.1773475e+00
6.0770000e+03	0.0000000e+00	2.8175000e+00	-7.3230500e-01
6.0780000e+03	0.0000000e+00	2.9226050e+00	-3.3222000e-01
6.0790000e+03	0.0000000e+00	2.9853250e+00	1.7150000e-03
6.0800000e+03	0.0000000e+00	3.0209725e+00	3.0000250e-01
6.0810000e+03	0.0000000e+00	3.0148475e+00	1.1970700e+00
6.0820000e+03	0.0000000e+00	2.9045975e+00	2.3458750e+00
6.0830000e+03	0.0000000e+00	2.6806675e+00	3.0093350e+00
6.0840000e+03	0.0000000e+00	2.4092075e+00	3.0644600e+00
6.0850000e+03	0.0000000e+00	2.1584500e+00	2.7569850e+00
6.0860000e+03	0.0000000e+00	1.9569375e+00	2.3899750e+00
6.0870000e+03	0.0000000e+00	1.8029550e+00	1.9330500e+00
6.0880000e+03	0.0000000e+00	1.6952775e+00	1.5144675e+00
6.0890000e+03	0.0000000e+00	1.6282700e+00	1.1737950e+00
6.0900000e+03	0.0000000e+00	1.5931125e+00	8.8200000e-01
6.0910000e+03	0.0000000e+00	1.6021775e+00	5.1817500e-02
6.0920000e+03	0.0000000e+00	1.7176950e+00	-1.0517850e+00
6.0930000e+03	0.0000000e+00	1.9388075e+00	-1.6922150e+00
6.0940000e+03	0.0000000e+00	2.2019375e+00	-1.7679200e+00
6.0950000e+03	0.0000000e+00	2.4506125e+00	-1.5226750e+00
6.0960000e+03	0.0000000e+00	2.6570250e+00	-1.1747750e+00
6.0970000e+03	0.0000000e+00	2.8151725e+00	-7.2691500e-01
6.0980000e+03	0.0000000e+00	2.9196650e+00	-3.2646250e-01
6.0990000e+03	0.0000000e+00	2.9839775e+00	4.0425000e-03
6.1000000e+03	0.0000000e+00	3.0192575e+00	2.9890000e-01
6.1010000e+03	0.0000000e+00	3.0130100e+00	1.1894750e+00
6.1020000e+03	0.0000000e+00	2.9005550e+00	2.3415875e+00
6.1030000e+03	0.0000000e+00	2.6778500e+00	3.0105600e+00
6.1040000e+03	0.0000000e+00	2.4077375e+00	3.0606625e+00
6.1050000e+03	0.0000000e+00	2.1537950e+00	2.7568625e+00
6.1060000e+03	0.0000000e+00	1.9490975e+00	2.3870350e+00
6.1070000e+03	0.0000000e+00	1.7929100e+00	1.9237400e+00
6.1080000e+03	0.0000000e+00	1.6906225e+00	1.5062600e+00
6.1090000e+03	0.0000000e+00	1.6254525e+00	1.1663225e+00
6.1100000e+03	0.0000000e+00	1.5899275e+00	8.7759000e-01
6.1110000e+03	0.0000000e+00	1.5965425e+00	4.8755000e-02
6.1120000e+03	0.0000000e+00	1.7099775e+00	-1.0532550e+00
6.1130000e+03	0.0000000e+00	1.9335400e+00	-1.6885400e+00
6.1140000e+03	0.0000000e+00	2.1982625e+00	-1.7642450e+00
6.1150000e+03	0.0000000e+00	2.4458350e+00	-1.5175300e+00
6.1160000e+03	0.0000000e+00	2.6493075e+00	-1.1708550e+00
6.1170000e+03	0.0000000e+00	2.8072100e+00	-7.2324000e-01
6.1180000e+03	0.0000000e+00	2.9131725e+00	-3.2438000e-01
6.1190000e+03	0.0000000e+00	2.9816500e+00	8.0850000e-03
6.1200000e+03	0.0000000e+00	3.0181550e+00	3.0674000e-01
6.1210000e+03	0.0000000e+00	3.0074975e+00	1.2031950e+00
6.1220000e+03	0.0000000e+00	2.8900200e+00	2.3458750e+00
6.1230000e+03	0.0000000e+00	2.6625375e+00	3.0122750e+00
6.1240000e+03	0.0000000e+00	2.3900975e+00	3.0639700e+00
6.1250000e+03	0.0000000e+00	2.1382375e+00	2.7539225e+00
6.1260000e+03	0.0000000e+00	1.9353775e+00	2.3875250e+00
6.1270000e+03	0.0000000e+00	1.7836000e+00	1.9294975e+00
6.1280000e+03	0.0000000e+00	1.6818025e+00	1.5123850e+00
6.1290000e+03	0.0000000e+00	1.6193275e+00	1.1671800e+00
6.1300000e+03	0.0000000e+00	1.5880900e+00	8.7759000e-01
6.1310000e+03	0.0000000e+00	1.5958075e+00	3.8220000e-02
6.1320000e+03	0.0000000e+00	1.7131625e+00	-1.0621975e+00
6.1330000e+03	0.0000000e+00	1.9402775e+00	-1.6941750e+00
6.1340000e+03	0.0000000e+00	2.2057350e+00	-1.7698800e+00
6.1350000e+03	0.0000000e+00	2.4451000e+00	-1.5194900e+00
6.1360000e+03	0.0000000e+00	2.6485725e+00	-1.1720800e+00
6.1370000e+03	0.0000000e+00	2.8102725e+00	-7.2495500e-01
6.1380000e+03	0.0000000e+00	2.9212575e+00	-3.2585000e-01
6.1390000e+03	0.0000000e+00	2.9882650e+00	7.1050000e-03
6.1400000e+03	0.0000000e+00	3.0241575e+00	3.0453500e-01
6.1410000e+03	0.0000000e+00	3.0157050e+00	1.2073600e+00
6.1420000e+03	0.0000000e+00	2.8957775e+00	2.3435475e+00
6.1430000e+03	0.0000000e+00	2.6658450e+00	3.0056600e+00
6.1440000e+03	0.0000000e+00	2.3925475e+00	3.0556400e+00
6.1450000e+03	0.0000000e+00	2.1427700e+00	2.7496350e+00
6.1460000e+03	0.0000000e+00	1.9404000e+00	2.3866675e+00
6.1470000e+03	0.0000000e+00	1.7865400e+00	1.9282725e+00
6.1480000e+03	0.0000000e+00	1.6831500e+00	1.5121400e+00
6.1490000e+03	0.0000000e+00	1.6212875e+00	1.1639950e+00
6.1500000e+03	0.0000000e+00	1.5925000e+00	8.7416000e-01
6.1510000e+03	0.0000000e+00	1.6080575e+00	3.8465000e-02
6.1520000e+03	0.0000000e+00	1.7287200e+00	-1.0559500e+00
6.1530000e+03	0.0000000e+00	1.9499550e+00	-1.6925825e+00
6.1540000e+03	0.0000000e+00	2.2134525e+00	-1.7680425e+00
6.1550000e+03	0.0000000e+00	2.4562475e+00	-1.5229200e+00
6.1560000e+03	0.0000000e+00	2.6565350e+00	-1.1777150e+00
6.1570000e+03	0.0000000e+00	2.8095375e+00	-7.2777250e-01
6.1580000e+03	0.0000000e+00	2.9140300e+00	-3.2756500e-01
6.1590000e+03	0.0000000e+00	2.9782200e+00	4.7775000e-03
6.1600000e+03	0.0000000e+00	3.0139900e+00	3.0527000e-01
6.1610000e+03	0.0000000e+00	3.0112950e+00	1.2056450e+00
6.1620000e+03	0.0000000e+00	2.8979825e+00	2.3468550e+00
6.1630000e+03	0.0000000e+00	2.6708675e+00	3.0130100e+00
6.1640000e+03	0.0000000e+00	2.3990400e+00	3.0627450e+00
6.1650000e+03	0.0000000e+00	2.1502425e+00	2.7493900e+00
6.1660000e+03	0.0000000e+00	1.9487300e+00	2.3814000e+00
6.1670000e+03	0.0000000e+00	1.8017300e+00	1.9190850e+00
6.1680000e+03	0.0000000e+00	1.6991975e+00	1.5016050e+00
6.1690000e+03	0.0000000e+00	1.6279025e+00	1.1608100e+00
6.1700000e+03	0.0000000e+00	1.5871100e+00	8.7489500e-01
6.1710000e+03	0.0000000e+00	1.5953175e+00	3.6137500e-02
6.1720000e+03	0.0000000e+00	1.7061800e+00	-1.0615850e+00
6.1730000e+03	0.0000000e+00	1.9264350e+00	-1.7009125e+00
6.1740000e+03	0.0000000e+00	2.1933625e+00	-1.7766175e+00
6.1750000e+03	0.0000000e+00	2.4457125e+00	-1.5273300e+00
6.1760000e+03	0.0000000e+00	2.6566575e+00	-1.1762450e+00
6.1770000e+03	0.0000000e+00	2.8148050e+00	-7.2863000e-01
6.1780000e+03	0.0000000e+00	2.9169700e+00	-3.2977000e-01
6.1790000e+03	0.0000000e+00	2.9811600e+00	9.8000000e-04
6.1800000e+03	0.0000000e+00	3.0169300e+00	3.0159500e-01
6.1810000e+03	0.0000000e+00	3.0073750e+00	1.1985400e+00
6.1820000e+03	0.0000000e+00	2.8952875e+00	2.3436700e+00
6.1830000e+03	0.0000000e+00	2.6625375e+00	3.0076200e+00
6.1840000e+03	0.0000000e+00	2.3888725e+00	3.0560075e+00
6.1850000e+03	0.0000000e+00	2.1398300e+00	2.7526975e+00
6.1860000e+03	0.0000000e+00	1.9405225e+00	2.3877700e+00
6.1870000e+03	0.0000000e+00	1.7913175e+00	1.9288850e+00
6.1880000e+03	0.0000000e+00	1.6922150e+00	1.5118950e+00
6.1890000e+03	0.0000000e+00	1.6299850e+00	1.1669350e+00
6.1900000e+03	0.0000000e+00	1.5992375e+00	8.7734500e-01
6.1910000e+03	0.0000000e+00	1.6054850e+00	4.4345000e-02
6.1920000e+03	0.0000000e+00	1.7137750e+00	-1.0505600e+00
6.1930000e+03	0.0000000e+00	1.9310900e+00	-1.6870700e+00
6.1940000e+03	0.0000000e+00	2.1947100e+00	-1.7600800e+00
6.1950000e+03	0.0000000e+00	2.4392200e+00	-1.5084650e+00
6.1960000e+03	0.0000000e+00	2.6447750e+00	-1.1583600e+00
6.1970000e+03	0.0000000e+00	2.8053725e+00	-7.0927500e-01
6.1980000e+03	0.0000000e+00	2.9110900e+00	-3.0870000e-01
6.1990000e+03	0.0000000e+00	2.9788325e+00	1.7640000e-02
6.2000000e+03	0.0000000e+00	3.0221975e+00	3.1078250e-01
6.2010000e+03	0.0000000e+00	3.0191350e+00	1.2125050e+00
6.2020000e+03	0.0000000e+00	2.8996975e+00	2.3522450e+00
6.2030000e+03	0.0000000e+00	2.6646200e+00	3.0071300e+00
6.2040000e+03	0.0000000e+00	2.3844625e+00	3.0615200e+00
6.2050000e+03	0.0000000e+00	2.1350525e+00	2.7520850e+00
6.2060000e+03	0.0000000e+00	1.9386850e+00	2.3806650e+00
6.2070000e+03	0.0000000e+00	1.7925425e+00	1.9209225e+00
6.2080000e+03	0.0000000e+00	1.6929500e+00	1.5049125e+00
6.2090000e+03	0.0000000e+00	1.6302300e+00	1.1635050e+00
6.2100000e+03	0.0000000e+00	1.5928675e+00	8.7416000e-01
6.2110000e+03	0.0000000e+00	1.5987475e+00	3.7975000e-02
6.2120000e+03	0.0000000e+00	1.7125500e+00	-1.0559500e+00
6.2130000e+03	0.0000000e+00	1.9361125e+00	-1.6909900e+00
6.2140000e+03	0.0000000e+00	2.2041425e+00	-1.7671850e+00
6.2150000e+03	0.0000000e+00	2.4544100e+00	-1.5232875e+00
6.2160000e+03	0.0000000e+00	2.6608225e+00	-1.1740400e+00
6.2170000e+03	0.0000000e+00	2.8193375e+00	-7.2740500e-01
6.2180000e+03	0.0000000e+00	2.9253000e+00	-3.3026000e-01
6.2190000e+03	0.0000000e+00	2.9843450e+00	2.2050000e-03
6.2200000e+03	0.0000000e+00	3.0176650e+00	3.0220750e-01
6.2210000e+03	0.0000000e+00	3.0154600e+00	1.2044200e+00
6.2220000e+03	0.0000000e+00	2.8987175e+00	2.3471000e+00
6.2230000e+03	0.0000000e+00	2.6675600e+00	3.0116625e+00
6.2240000e+03	0.0000000e+00	2.3916900e+00	3.0573550e+00
6.2250000e+03	0.0000000e+00	2.1430150e+00	2.7496350e+00
6.2260000e+03	0.0000000e+00	1.9459125e+00	2.3818900e+00
6.2270000e+03	0.0000000e+00	1.7913175e+00	1.9257000e+00
6.2280000e+03	0.0000000e+00	1.6829050e+00	1.5089550e+00
6.2290000e+03	0.0000000e+00	1.6158975e+00	1.1643625e+00
6.2300000e+03	0.0000000e+00	1.5900500e+00	8.7563000e-01
6.2310000e+03	0.0000000e+00	1.6008300e+00	3.8342500e-02
6.2320000e+03	0.0000000e+00	1.7142650e+00	-1.0549700e+00
6.2330000e+03	0.0000000e+00	1.9406450e+00	-1.6912350e+00
6.2340000e+03	0.0000000e+00	2.2084300e+00	-1.7662050e+00
6.2350000e+03	0.0000000e+00	2.4525725e+00	-1.5209600e+00
6.2360000e+03	0.0000000e+00	2.6593525e+00	-1.1733050e+00
6.2370000e+03	0.0000000e+00	2.8105175e+00	-7.2360750e-01
6.2380000e+03	0.0000000e+00	2.9064350e+00	-3.2462500e-01
6.2390000e+03	0.0000000e+00	2.9743000e+00	7.7175000e-03
6.2400000e+03	0.0000000e+00	3.0190125e+00	3.0331000e-01
6.2410000e+03	0.0000000e+00	3.0159500e+00	1.2031950e+00
6.2420000e+03	0.0000000e+00	2.8912450e+00	2.3431800e+00
6.2430000e+03	0.0000000e+00	2.6512675e+00	3.0088450e+00
6.2440000e+03	0.0000000e+00	2.3738050e+00	3.0544150e+00
6.2450000e+03	0.0000000e+00	2.1317450e+00	2.7464500e+00
6.2460000e+03	0.0000000e+00	1.9438300e+00	2.3811550e+00
6.2470000e+03	0.0000000e+00	1.7991575e+00	1.9244750e+00
6.2480000e+03	0.0000000e+00	1.6983400e+00	1.5096900e+00
6.2490000e+03	0.0000000e+00	1.6319450e+00	1.1633825e+00
6.2500000e+03	0.0000000e+00	1.5975225e+00	8.7269000e-01
6.2510000e+03	0.0000000e+00	1.6064650e+00	3.2462500e-02
6.2520000e+03	0.0000000e+00	1.7199000e+00	-1.0597475e+00
6.2530000e+03	0.0000000e+00	1.9373375e+00	-1.6929500e+00
6.2540000e+03	0.0000000e+00	2.1989975e+00	-1.7622850e+00
6.2550000e+03	0.0000000e+00	2.4484075e+00	-1.5185100e+00
6.2560000e+03	0.0000000e+00	2.6611900e+00	-1.1728150e+00
6.2570000e+03	0.0000000e+00	2.8200725e+00	-7.2581250e-01
6.2580000e+03	0.0000000e+00	2.9239525e+00	-3.2719750e-01
6.2590000e+03	0.0000000e+00	2.9828750e+00	4.4100000e-03
6.2600000e+03	0.0000000e+00	3.0212175e+00	3.0404500e-01
6.2610000e+03	0.0000000e+00	3.0160725e+00	1.2065025e+00
6.2620000e+03	0.0000000e+00	2.8955325e+00	2.3433025e+00
6.2630000e+03	0.0000000e+00	2.6686625e+00	3.0054150e+00
6.2640000e+03	0.0000000e+00	2.3994075e+00	3.0534350e+00
6.2650000e+03	0.0000000e+00	2.1512225e+00	2.7465725e+00
6.2660000e+03	0.0000000e+00	1.9435850e+00	2.3831150e+00
6.2670000e+03	0.0000000e+00	1.7844575e+00	1.9244750e+00
6.2680000e+03	0.0000000e+00	1.6794750e+00	1.5062600e+00
6.2690000e+03	0.0000000e+00	1.6214100e+00	1.1637500e+00
6.2700000e+03	0.0000000e+00	1.5911525e+00	8.7416000e-01
6.2710000e+03	0.0000000e+00	1.5983800e+00	2.9277500e-02
6.2720000e+03	0.0000000e+00	1.7029950e+00	-1.0588900e+00
6.2730000e+03	0.0000000e+00	1.9212900e+00	-1.6900100e+00
6.2740000e+03	0.0000000e+00	2.1926275e+00	-1.7647350e+00
6.2750000e+03	0.0000000e+00	2.4455900e+00	-1.5182650e+00
6.2760000e+03	0.0000000e+00	2.6518800e+00	-1.1682825e+00
6.2770000e+03	0.0000000e+00	2.8140700e+00	-7.1981000e-01
6.2780000e+03	0.0000000e+00	2.9262800e+00	-3.2095000e-01
6.2790000e+03	0.0000000e+00	2.9920625e+00	7.8400000e-03
6.2800000e+03	0.0000000e+00	3.0262400e+00	3.1151750e-01
6.2810000e+03	0.0000000e+00	3.0169300e+00	1.2161800e+00
6.2820000e+03	0.0000000e+00	2.8932050e+00	2.3527350e+00
6.2830000e+03	0.0000000e+00	2.6608225e+00	3.0122750e+00
6.2840000e+03	0.0000000e+00	2.3823800e+00	3.0582125e+00
6.2850000e+03	0.0000000e+00	2.1313775e+00	2.7522075e+00
6.2860000e+03	0.0000000e+00	1.9367250e+00	2.3855650e+00
6.2870000e+03	0.0000000e+00	1.7907050e+00	1.9288850e+00
6.2880000e+03	0.0000000e+00	1.6935625e+00	1.5104250e+00
6.2890000e+03	0.0000000e+00	1.6346400e+00	1.1660775e+00
6.2900000e+03	0.0000000e+00	1.6043825e+00	8.7808000e-01
6.2910000e+03	0.0000000e+00	1.6009525e+00	3.2585000e-02
6.2920000e+03	0.0000000e+00	1.7033625e+00	-1.0574200e+00
6.2930000e+03	0.0000000e+00	1.9287625e+00	-1.6825375e+00
6.2940000e+03	0.0000000e+00	2.2035300e+00	-1.7529750e+00
6.2950000e+03	0.0000000e+00	2.4555125e+00	-1.5106700e+00
6.2960000e+03	0.0000000e+00	2.6629050e+00	-1.1635050e+00
6.2970000e+03	0.0000000e+00	2.8190925e+00	-7.1687000e-01
6.2980000e+03	0.0000000e+00	2.9300775e+00	-3.2058250e-01
6.2990000e+03	0.0000000e+00	2.9981875e+00	9.9225000e-03
6.3000000e+03	0.0000000e+00	3.0209725e+00	3.0821000e-01
6.3010000e+03	0.0000000e+00	3.0041900e+00	1.2152000e+00
6.3020000e+03	0.0000000e+00	2.8858550e+00	2.3524900e+00
6.3030000e+03	0.0000000e+00	2.6631500e+00	3.0099475e+00
6.3040000e+03	0.0000000e+00	2.3900975e+00	3.0579675e+00
6.3050000e+03	0.0000000e+00	2.1390950e+00	2.7547800e+00
6.3060000e+03	0.0000000e+00	1.9340300e+00	2.3872800e+00
6.3070000e+03	0.0000000e+00	1.7805375e+00	1.9291300e+00
6.3080000e+03	0.0000000e+00	1.6822925e+00	1.5087100e+00
6.3090000e+03	0.0000000e+00	1.6220225e+00	1.1654650e+00
6.3100000e+03	0.0000000e+00	1.5874775e+00	8.7514000e-01
6.3110000e+03	0.0000000e+00	1.5986250e+00	3.2340000e-02
6.3120000e+03	0.0000000e+00	1.7194100e+00	-1.0554600e+00
6.3130000e+03	0.0000000e+00	1.9462800e+00	-1.6799650e+00
6.3140000e+03	0.0000000e+00	2.2074500e+00	-1.7529750e+00
6.3150000e+03	0.0000000e+00	2.4549000e+00	-1.5094450e+00
6.3160000e+03	0.0000000e+00	2.6559225e+00	-1.1639950e+00
6.3170000e+03	0.0000000e+00	2.8100275e+00	-7.1760500e-01
6.3180000e+03	0.0000000e+00	2.9164800e+00	-3.1825500e-01
6.3190000e+03	0.0000000e+00	2.9905925e+00	1.1270000e-02
6.3200000e+03	0.0000000e+00	3.0261175e+00	3.0992500e-01
6.3210000e+03	0.0000000e+00	3.0149700e+00	1.2164250e+00
6.3220000e+03	0.0000000e+00	2.8944300e+00	2.3545725e+00
6.3230000e+03	0.0000000e+00	2.6594750e+00	3.0100700e+00
6.3240000e+03	0.0000000e+00	2.3794400e+00	3.0495150e+00
6.3250000e+03	0.0000000e+00	2.1292950e+00	2.7465725e+00
6.3260000e+03	0.0000000e+00	1.9293750e+00	2.3794400e+00
6.3270000e+03	0.0000000e+00	1.7766175e+00	1.9208000e+00
6.3280000e+03	0.0000000e+00	1.6705325e+00	1.5031975e+00
6.3290000e+03	0.0000000e+00	1.6156525e+00	1.1625250e+00
6.3300000e+03	0.0000000e+00	1.5925000e+00	8.7011750e-01
6.3310000e+03	0.0000000e+00	1.6123450e+00	2.3030000e-02
6.3320000e+03	0.0000000e+00	1.7360700e+00	-1.0659950e+00
6.3330000e+03	0.0000000e+00	1.9615925e+00	-1.6927050e+00
6.3340000e+03	0.0000000e+00	2.2274175e+00	-1.7653475e+00
6.3350000e+03	0.0000000e+00	2.4640875e+00	-1.5190000e+00
6.3360000e+03	0.0000000e+00	2.6616800e+00	-1.1725700e+00
6.3370000e+03	0.0000000e+00	2.8112525e+00	-7.2177000e-01
6.3380000e+03	0.0000000e+00	2.9094975e+00	-3.2548250e-01
6.3390000e+03	0.0000000e+00	2.9692775e+00	1.0780000e-02
6.3400000e+03	0.0000000e+00	3.0082325e+00	3.0894500e-01
6.3410000e+03	0.0000000e+00	3.0110500e+00	1.2164250e+00
6.3420000e+03	0.0000000e+00	2.8947975e+00	2.3521225e+00
6.3430000e+03	0.0000000e+00	2.6637625e+00	3.0086000e+00
6.3440000e+03	0.0000000e+00	2.3823800e+00	3.0468200e+00
6.3450000e+03	0.0000000e+00	2.1205975e+00	2.7413050e+00
6.3460000e+03	0.0000000e+00	1.9287625e+00	2.3779700e+00
6.3470000e+03	0.0000000e+00	1.7956050e+00	1.9222700e+00
6.3480000e+03	0.0000000e+00	1.7040975e+00	1.5060150e+00
6.3490000e+03	0.0000000e+00	1.6386825e+00	1.1644850e+00
6.3500000e+03	0.0000000e+00	1.5989925e+00	8.7550750e-01
6.3510000e+03	0.0000000e+00	1.6091600e+00	2.6950000e-02
6.3520000e+03	0.0000000e+00	1.7323950e+00	-1.0610950e+00
6.3530000e+03	0.0000000e+00	1.9612250e+00	-1.6848650e+00
6.3540000e+03	0.0000000e+00	2.2197000e+00	-1.7573850e+00
6.3550000e+03	0.0000000e+00	2.4530625e+00	-1.5104250e+00
6.3560000e+03	0.0000000e+00	2.6467350e+00	-1.1635050e+00
6.3570000e+03	0.0000000e+00	2.8077000e+00	-7.2348500e-01
6.3580000e+03	0.0000000e+00	2.9186850e+00	-3.2854500e-01
6.3590000e+03	0.0000000e+00	2.9789550e+00	3.4300000e-03
6.3600000e+03	0.0000000e+00	3.0082325e+00	3.0453500e-01
6.3610000e+03	0.0000000e+00	2.9988000e+00	1.2177725e+00
6.3620000e+03	0.0000000e+00	2.8814450e+00	2.3543275e+00
6.3630000e+03	0.0000000e+00	2.6600875e+00	3.0051700e+00
6.3640000e+03	0.0000000e+00	2.3954875e+00	3.0482900e+00
6.3650000e+03	0.0000000e+00	2.1463225e+00	2.7408150e+00
6.3660000e+03	0.0000000e+00	1.9475050e+00	2.3738050e+00
6.3670000e+03	0.0000000e+00	1.7991575e+00	1.9176150e+00
6.3680000e+03	0.0000000e+00	1.6988300e+00	1.5003800e+00
6.3690000e+03	0.0000000e+00	1.6384375e+00	1.1579925e+00
6.3700000e+03	0.0000000e+00	1.6058525e+00	8.6779000e-01
6.3710000e+03	0.0000000e+00	1.6098950e+00	1.9477500e-02
6.3720000e+03	0.0000000e+00	1.7199000e+00	-1.0670975e+00
6.3730000e+03	0.0000000e+00	1.9455450e+00	-1.6878050e+00
6.3740000e+03	0.0000000e+00	2.2150450e+00	-1.7565275e+00
6.3750000e+03	0.0000000e+00	2.4602900e+00	-1.5101800e+00
6.3760000e+03	0.0000000e+00	2.6604550e+00	-1.1620350e+00
6.3770000e+03	0.0000000e+00	2.8086800e+00	-7.1699250e-01
6.3780000e+03	0.0000000e+00	2.9123150e+00	-3.1703000e-01
6.3790000e+03	0.0000000e+00	2.9760150e+00	1.1760000e-02
6.3800000e+03	0.0000000e+00	3.0155825e+00	3.1311000e-01
6.3810000e+03	0.0000000e+00	3.0111725e+00	1.2275725e+00
6.3820000e+03	0.0000000e+00	2.8965125e+00	2.3659650e+00
6.3830000e+03	0.0000000e+00	2.6714800e+00	3.0182775e+00
6.3840000e+03	0.0000000e+00	2.3980600e+00	3.0515975e+00
6.3850000e+03	0.0000000e+00	2.1406875e+00	2.7440000e+00
6.3860000e+03	0.0000000e+00	1.9372150e+00	2.3782150e+00
6.3870000e+03	0.0000000e+00	1.7851925e+00	1.9230050e+00
6.3880000e+03	0.0000000e+00	1.6810675e+00	1.5092000e+00
6.3890000e+03	0.0000000e+00	1.6121000e+00	1.1657100e+00
6.3900000e+03	0.0000000e+00	1.5845375e+00	8.7256750e-01
6.3910000e+03	0.0000000e+00	1.6056075e+00	2.6950000e-02
6.3920000e+03	0.0000000e+00	1.7236975e+00	-1.0652600e+00
6.3930000e+03	0.0000000e+00	1.9471375e+00	-1.6909900e+00
6.3940000e+03	0.0000000e+00	2.2155350e+00	-1.7564050e+00
6.3950000e+03	0.0000000e+00	2.4585750e+00	-1.5095675e+00
6.3960000e+03	0.0000000e+00	2.6572700e+00	-1.1590950e+00
6.3970000e+03	0.0000000e+00	2.8074550e+00	-7.1111250e-01
6.3980000e+03	0.0000000e+00	2.9107225e+00	-3.1482500e-01
6.3990000e+03	0.0000000e+00	2.9821400e+00	1.5067500e-02
6.4000000e+03	0.0000000e+00	3.0169300e+00	3.1788750e-01
6.4010000e+03	0.0000000e+00	3.0077425e+00	1.2333300e+00
6.4020000e+03	0.0000000e+00	2.8903875e+00	2.3635150e+00
6.4030000e+03	0.0000000e+00	2.6658450e+00	3.0149700e+00
6.4040000e+03	0.0000000e+00	2.3937725e+00	3.0529450e+00
6.4050000e+03	0.0000000e+00	2.1390950e+00	2.7440000e+00
6.4060000e+03	0.0000000e+00	1.9310900e+00	2.3767450e+00
6.4070000e+03	0.0000000e+00	1.7813950e+00	1.9212900e+00
6.4080000e+03	0.0000000e+00	1.6829050e+00	1.5055250e+00
6.4090000e+03	0.0000000e+00	1.6228800e+00	1.1649750e+00
6.4100000e+03	0.0000000e+00	1.6008300e+00	8.7342500e-01
6.4110000e+03	0.0000000e+00	1.6179800e+00	2.1070000e-02
6.4120000e+03	0.0000000e+00	1.7304350e+00	-1.0630550e+00
6.4130000e+03	0.0000000e+00	1.9385625e+00	-1.6860900e+00
6.4140000e+03	0.0000000e+00	2.1939750e+00	-1.7522400e+00
6.4150000e+03	0.0000000e+00	2.4393425e+00	-1.5067500e+00
6.4160000e+03	0.0000000e+00	2.6521250e+00	-1.1630150e+00
6.4170000e+03	0.0000000e+00	2.8074550e+00	-7.1821750e-01
6.4180000e+03	0.0000000e+00	2.9064350e+00	-3.1825500e-01
6.4190000e+03	0.0000000e+00	2.9674400e+00	8.9425000e-03
6.4200000e+03	0.0000000e+00	3.0048025e+00	3.1200750e-01
6.4210000e+03	0.0000000e+00	3.0007600e+00	1.2294100e+00
6.4220000e+03	0.0000000e+00	2.8917350e+00	2.3591050e+00
6.4230000e+03	0.0000000e+00	2.6703775e+00	3.0100700e+00
6.4240000e+03	0.0000000e+00	2.3969575e+00	3.0426550e+00
6.4250000e+03	0.0000000e+00	2.1410550e+00	2.7344450e+00
6.4260000e+03	0.0000000e+00	1.9378275e+00	2.3708650e+00
6.4270000e+03	0.0000000e+00	1.7924200e+00	1.9114900e+00
6.4280000e+03	0.0000000e+00	1.6976050e+00	1.4965825e+00
6.4290000e+03	0.0000000e+00	1.6319450e+00	1.1562775e+00
6.4300000e+03	0.0000000e+00	1.5915200e+00	8.6705500e-01
6.4310000e+03	0.0000000e+00	1.5958075e+00	1.4455000e-02
6.4320000e+03	0.0000000e+00	1.7113250e+00	-1.0718750e+00
6.4330000e+03	0.0000000e+00	1.9378275e+00	-1.6878050e+00
6.4340000e+03	0.0000000e+00	2.2054900e+00	-1.7504025e+00
6.4350000e+03	0.0000000e+00	2.4522050e+00	-1.5049125e+00
6.4360000e+03	0.0000000e+00	2.6584950e+00	-1.1579925e+00
6.4370000e+03	0.0000000e+00	2.8140700e+00	-7.1270500e-01
6.4380000e+03	0.0000000e+00	2.9106000e+00	-3.1629500e-01
6.4390000e+03	0.0000000e+00	2.9749125e+00	8.4525000e-03
6.4400000e+03	0.0000000e+00	3.0092125e+00	3.1409000e-01
6.4410000e+03	0.0000000e+00	3.0023525e+00	1.2406800e+00
6.4420000e+03	0.0000000e+00	2.8896525e+00	2.3697625e+00
6.4430000e+03	0.0000000e+00	2.6646200e+00	3.0161950e+00
6.4440000e+03	0.0000000e+00	2.3877700e+00	3.0496375e+00
6.4450000e+03	0.0000000e+00	2.1313775e+00	2.7422850e+00
6.4460000e+03	0.0000000e+00	1.9286400e+00	2.3752750e+00
6.4470000e+03	0.0000000e+00	1.7764950e+00	1.9146750e+00
6.4480000e+03	0.0000000e+00	1.6756775e+00	1.4976850e+00
6.4490000e+03	0.0000000e+00	1.6149175e+00	1.1583600e+00
6.4500000e+03	0.0000000e+00	1.5862525e+00	8.6448250e-01
6.4510000e+03	0.0000000e+00	1.5965425e+00	1.3107500e-02
6.4520000e+03	0.0000000e+00	1.7135300e+00	-1.0726100e+00
6.4530000e+03	0.0000000e+00	1.9337850e+00	-1.6916025e+00
6.4540000e+03	0.0000000e+00	2.1985075e+00	-1.7526075e+00
6.4550000e+03	0.0000000e+00	2.4484075e+00	-1.5050350e+00
6.4560000e+03	0.0000000e+00	2.6595975e+00	-1.1524800e+00
6.4570000e+03	0.0000000e+00	2.8160300e+00	-7.0413000e-01
6.4580000e+03	0.0000000e+00	2.9090075e+00	-3.1115000e-01
6.4590000e+03	0.0000000e+00	2.9638875e+00	1.7395000e-02
6.4600000e+03	0.0000000e+00	2.9969625e+00	3.1801000e-01
6.4610000e+03	0.0000000e+00	2.9881425e+00	1.2387200e+00
6.4620000e+03	0.0000000e+00	2.8720125e+00	2.3720900e+00
6.4630000e+03	0.0000000e+00	2.6431825e+00	3.0166850e+00
6.4640000e+03	0.0000000e+00	2.3707425e+00	3.0478000e+00
6.4650000e+03	0.0000000e+00	2.1290500e+00	2.7447350e+00
6.4660000e+03	0.0000000e+00	1.9359900e+00	2.3778475e+00
6.4670000e+03	0.0000000e+00	1.7894800e+00	1.9188400e+00
6.4680000e+03	0.0000000e+00	1.6832725e+00	1.4994000e+00
6.4690000e+03	0.0000000e+00	1.6188375e+00	1.1554200e+00
6.4700000e+03	0.0000000e+00	1.5828225e+00	8.6191000e-01
6.4710000e+03	0.0000000e+00	1.5960525e+00	7.8400000e-03
6.4720000e+03	0.0000000e+00	1.7185525e+00	-1.0773875e+00
6.4730000e+03	0.0000000e+00	1.9435850e+00	-1.6940525e+00
6.4740000e+03	0.0000000e+00	2.2102675e+00	-1.7579975e+00
6.4750000e+03	0.0000000e+00	2.4546550e+00	-1.5077300e+00
6.4760000e+03	0.0000000e+00	2.6556775e+00	-1.1592175e+00
6.4770000e+03	0.0000000e+00	2.8039025e+00	-7.1368500e-01
6.4780000e+03	0.0000000e+00	2.9066800e+00	-3.1678500e-01
6.4790000e+03	0.0000000e+00	2.9713600e+00	1.6170000e-02
6.4800000e+03	0.0000000e+00	3.0048025e+00	3.1997000e-01
6.4810000e+03	0.0000000e+00	2.9972075e+00	1.2409250e+00
6.4820000e+03	0.0000000e+00	2.8830375e+00	2.3664550e+00
6.4830000e+03	0.0000000e+00	2.6569025e+00	3.0166850e+00
6.4840000e+03	0.0000000e+00	2.3834825e+00	3.0487800e+00
6.4850000e+03	0.0000000e+00	2.1360325e+00	2.7420400e+00
6.4860000e+03	0.0000000e+00	1.9389300e+00	2.3772350e+00
6.4870000e+03	0.0000000e+00	1.7888675e+00	1.9205550e+00
6.4880000e+03	0.0000000e+00	1.6846200e+00	1.5054025e+00
6.4890000e+03	0.0000000e+00	1.6219000e+00	1.1616675e+00
6.4900000e+03	0.0000000e+00	1.5846600e+00	8.6877000e-01
6.4910000e+03	0.0000000e+00	1.5861300e+00	1.7150000e-02
6.4920000e+03	0.0000000e+00	1.7069150e+00	-1.0708950e+00
6.4930000e+03	0.0000000e+00	1.9408900e+00	-1.6914800e+00
6.4940000e+03	0.0000000e+00	2.2097775e+00	-1.7510150e+00
6.4950000e+03	0.0000000e+00	2.4465700e+00	-1.5013600e+00
6.4960000e+03	0.0000000e+00	2.6437950e+00	-1.1505200e+00
6.4970000e+03	0.0000000e+00	2.8053725e+00	-7.0682500e-01
6.4980000e+03	0.0000000e+00	2.9223600e+00	-3.0661750e-01
6.4990000e+03	0.0000000e+00	2.9881425e+00	2.1927500e-02
6.5000000e+03	0.0000000e+00	3.0152150e+00	3.2389000e-01
6.5010000e+03	0.0000000e+00	3.0111725e+00	1.2497450e+00
6.5020000e+03	0.0000000e+00	2.8922250e+00	2.3789500e+00
6.5030000e+03	0.0000000e+00	2.6567800e+00	3.0196250e+00
6.5040000e+03	0.0000000e+00	2.3720900e+00	3.0504950e+00
6.5050000e+03	0.0000000e+00	2.1123900e+00	2.7425300e+00
6.5060000e+03	0.0000000e+00	1.9063450e+00	2.3747850e+00
6.5070000e+03	0.0000000e+00	1.7588550e+00	1.9178600e+00
6.5080000e+03	0.0000000e+00	1.6653875e+00	1.5025850e+00
6.5090000e+03	0.0000000e+00	1.6150400e+00	1.1598300e+00
6.5100000e+03	0.0000000e+00	1.5868650e+00	8.6705500e-01
6.5110000e+03	0.0000000e+00	1.5907850e+00	8.0850000e-03
6.5120000e+03	0.0000000e+00	1.7042200e+00	-1.0743250e+00
6.5130000e+03	0.0000000e+00	1.9277825e+00	-1.6914800e+00
6.5140000e+03	0.0000000e+00	2.2009575e+00	-1.7544450e+00
6.5150000e+03	0.0000000e+00	2.4488975e+00	-1.5033200e+00
6.5160000e+03	0.0000000e+00	2.6528600e+00	-1.1535825e+00
6.5170000e+03	0.0000000e+00	2.8037800e+00	-7.0413000e-01
6.5180000e+03	0.0000000e+00	2.9049650e+00	-3.0894500e-01
6.5190000e+03	0.0000000e+00	2.9727075e+00	1.7640000e-02
6.5200000e+03	0.0000000e+00	3.0166850e+00	3.2070500e-01
6.5210000e+03	0.0000000e+00	3.0132550e+00	1.2450900e+00
6.5220000e+03	0.0000000e+00	2.8900200e+00	2.3791950e+00
6.5230000e+03	0.0000000e+00	2.6610675e+00	3.0223200e+00
6.5240000e+03	0.0000000e+00	2.3874025e+00	3.0485350e+00
6.5250000e+03	0.0000000e+00	2.1308875e+00	2.7405700e+00
6.5260000e+03	0.0000000e+00	1.9228825e+00	2.3755200e+00
6.5270000e+03	0.0000000e+00	1.7728200e+00	1.9161450e+00
6.5280000e+03	0.0000000e+00	1.6829050e+00	1.4989100e+00
6.5290000e+03	0.0000000e+00	1.6286375e+00	1.1564000e+00
6.5300000e+03	0.0000000e+00	1.6021775e+00	8.5848000e-01
6.5310000e+03	0.0000000e+00	1.6092825e+00	-5.1450000e-03
6.5320000e+03	0.0000000e+00	1.7174500e+00	-1.0892700e+00
6.5330000e+03	0.0000000e+00	1.9370925e+00	-1.7004225e+00
6.5340000e+03	0.0000000e+00	2.2018150e+00	-1.7571400e+00
6.5350000e+03	0.0000000e+00	2.4481625e+00	-1.5078525e+00
6.5360000e+03	0.0000000e+00	2.6386500e+00	-1.1588500e+00
6.5370000e+03	0.0000000e+00	2.7855275e+00	-7.1380750e-01
6.5380000e+03	0.0000000e+00	2.8913675e+00	-3.1654000e-01
6.5390000e+03	0.0000000e+00	2.9598450e+00	1.1760000e-02
6.5400000e+03	0.0000000e+00	2.9973300e+00	3.1752000e-01
6.5410000e+03	0.0000000e+00	2.9923075e+00	1.2395775e+00
6.5420000e+03	0.0000000e+00	2.8824250e+00	2.3709875e+00
6.5430000e+03	0.0000000e+00	2.6553100e+00	3.0163175e+00
6.5440000e+03	0.0000000e+00	2.3727025e+00	3.0490250e+00
6.5450000e+03	0.0000000e+00	2.1218225e+00	2.7432650e+00
6.5460000e+03	0.0000000e+00	1.9264350e+00	2.3751525e+00
6.5470000e+03	0.0000000e+00	1.7764950e+00	1.9155325e+00
6.5480000e+03	0.0000000e+00	1.6691850e+00	1.5003800e+00
6.5490000e+03	0.0000000e+00	1.5986250e+00	1.1620350e+00
6.5500000e+03	0.0000000e+00	1.5624875e+00	8.6583000e-01
6.5510000e+03	0.0000000e+00	1.5851500e+00	7.4725000e-03
6.5520000e+03	0.0000000e+00	1.7125500e+00	-1.0761625e+00
6.5530000e+03	0.0000000e+00	1.9417475e+00	-1.6887850e+00
6.5540000e+03	0.0000000e+00	2.2061025e+00	-1.7495450e+00
6.5550000e+03	0.0000000e+00	2.4465700e+00	-1.5036875e+00
6.5560000e+03	0.0000000e+00	2.6462450e+00	-1.1524800e+00
6.5570000e+03	0.0000000e+00	2.8035350e+00	-7.0927500e-01
6.5580000e+03	0.0000000e+00	2.9088850e+00	-3.1017000e-01
6.5590000e+03	0.0000000e+00	2.9701350e+00	1.5680000e-02
6.5600000e+03	0.0000000e+00	3.0038225e+00	3.1801000e-01
6.5610000e+03	0.0000000e+00	3.0012500e+00	1.2475400e+00
6.5620000e+03	0.0000000e+00	2.8799750e+00	2.3742950e+00
6.5630000e+03	0.0000000e+00	2.6420800e+00	3.0199925e+00
6.5640000e+03	0.0000000e+00	2.3616775e+00	3.0481675e+00
6.5650000e+03	0.0000000e+00	2.1095725e+00	2.7405700e+00
6.5660000e+03	0.0000000e+00	1.9113675e+00	2.3735600e+00
6.5670000e+03	0.0000000e+00	1.7653475e+00	1.9154100e+00
6.5680000e+03	0.0000000e+00	1.6689400e+00	1.4979300e+00
6.5690000e+03	0.0000000e+00	1.6091600e+00	1.1549300e+00
6.5700000e+03	0.0000000e+00	1.5791475e+00	8.5823500e-01
6.5710000e+03	0.0000000e+00	1.5950725e+00	-2.5725000e-03
6.5720000e+03	0.0000000e+00	1.7174500e+00	-1.0878000e+00
6.5730000e+03	0.0000000e+00	1.9454225e+00	-1.6963800e+00
6.5740000e+03	0.0000000e+00	2.2051225e+00	-1.7488100e+00
6.5750000e+03	0.0000000e+00	2.4439975e+00	-1.4986650e+00
6.5760000e+03	0.0000000e+00	2.6369350e+00	-1.1512550e+00
6.5770000e+03	0.0000000e+00	2.7923875e+00	-7.0486500e-01
6.5780000e+03	0.0000000e+00	2.9044750e+00	-3.0637250e-01
6.5790000e+03	0.0000000e+00	2.9723400e+00	2.1315000e-02
6.5800000e+03	0.0000000e+00	3.0117850e+00	3.2830000e-01
6.5810000e+03	0.0000000e+00	3.0011275e+00	1.2536650e+00
6.5820000e+03	0.0000000e+00	2.8776475e+00	2.3848300e+00
6.5830000e+03	0.0000000e+00	2.6554325e+00	3.0237900e+00
6.5840000e+03	0.0000000e+00	2.3827475e+00	3.0495150e+00
6.5850000e+03	0.0000000e+00	2.1339500e+00	2.7403250e+00
6.5860000e+03	0.0000000e+00	1.9399100e+00	2.3757650e+00
6.5870000e+03	0.0000000e+00	1.7937675e+00	1.9185950e+00
6.5880000e+03	0.0000000e+00	1.6936850e+00	1.5033200e+00
6.5890000e+03	0.0000000e+00	1.6328025e+00	1.1598300e+00
6.5900000e+03	0.0000000e+00	1.5887025e+00	8.6485000e-01
6.5910000e+03	0.0000000e+00	1.5900500e+00	-2.6950000e-03
6.5920000e+03	0.0000000e+00	1.7075275e+00	-1.0858400e+00
6.5930000e+03	0.0000000e+00	1.9358675e+00	-1.7022600e+00
6.5940000e+03	0.0000000e+00	2.2014475e+00	-1.7519950e+00
6.5950000e+03	0.0000000e+00	2.4438750e+00	-1.5018500e+00
6.5960000e+03	0.0000000e+00	2.6475925e+00	-1.1500300e+00
6.5970000e+03	0.0000000e+00	2.7942250e+00	-7.0498750e-01
6.5980000e+03	0.0000000e+00	2.8906325e+00	-3.0894500e-01
6.5990000e+03	0.0000000e+00	2.9521275e+00	1.9722500e-02
6.6000000e+03	0.0000000e+00	2.9894900e+00	3.2585000e-01
6.6010000e+03	0.0000000e+00	2.9839775e+00	1.2553800e+00
6.6020000e+03	0.0000000e+00	2.8734825e+00	2.3826250e+00
6.6030000e+03	0.0000000e+00	2.6527375e+00	3.0225650e+00
6.6040000e+03	0.0000000e+00	2.3753975e+00	3.0486575e+00
6.6050000e+03	0.0000000e+00	2.1174125e+00	2.7381200e+00
6.6060000e+03	0.0000000e+00	1.9185950e+00	2.3701300e+00
6.6070000e+03	0.0000000e+00	1.7777200e+00	1.9134500e+00
6.6080000e+03	0.0000000e+00	1.6764125e+00	1.4949900e+00
6.6090000e+03	0.0000000e+00	1.6079350e+00	1.1554200e+00
6.6100000e+03	0.0000000e+00	1.5717975e+00	8.6215500e-01
6.6110000e+03	0.0000000e+00	1.5836800e+00	-5.6350000e-03
6.6120000e+03	0.0000000e+00	1.7023825e+00	-1.0904950e+00
6.6130000e+03	0.0000000e+00	1.9232500e+00	-1.6998100e+00
6.6140000e+03	0.0000000e+00	2.1854000e+00	-1.7516275e+00
6.6150000e+03	0.0000000e+00	2.4318700e+00	-1.5016050e+00
6.6160000e+03	0.0000000e+00	2.6433050e+00	-1.1494175e+00
6.6170000e+03	0.0000000e+00	2.8064750e+00	-6.9923000e-01
6.6180000e+03	0.0000000e+00	2.9227275e+00	-3.0282000e-01
6.6190000e+03	0.0000000e+00	2.9828750e+00	2.2540000e-02
6.6200000e+03	0.0000000e+00	3.0023525e+00	3.2732000e-01
6.6210000e+03	0.0000000e+00	2.9858150e+00	1.2575850e+00
6.6220000e+03	0.0000000e+00	2.8639275e+00	2.3863000e+00
6.6230000e+03	0.0000000e+00	2.6382825e+00	3.0248925e+00
6.6240000e+03	0.0000000e+00	2.3789500e+00	3.0485350e+00
6.6250000e+03	0.0000000e+00	2.1360325e+00	2.7400800e+00
6.6260000e+03	0.0000000e+00	1.9282725e+00	2.3701300e+00
6.6270000e+03	0.0000000e+00	1.7783325e+00	1.9139400e+00
6.6280000e+03	0.0000000e+00	1.6791075e+00	1.5038100e+00
6.6290000e+03	0.0000000e+00	1.6236150e+00	1.1594625e+00
6.6300000e+03	0.0000000e+00	1.5911525e+00	8.6191000e-01
6.6310000e+03	0.0000000e+00	1.6065875e+00	-8.0850000e-03
6.6320000e+03	0.0000000e+00	1.7248000e+00	-1.0944150e+00
6.6330000e+03	0.0000000e+00	1.9465250e+00	-1.7022600e+00
6.6340000e+03	0.0000000e+00	2.2113700e+00	-1.7532200e+00
6.6350000e+03	0.0000000e+00	2.4502450e+00	-1.5007475e+00
6.6360000e+03	0.0000000e+00	2.6377925e+00	-1.1518675e+00
6.6370000e+03	0.0000000e+00	2.7947150e+00	-7.0633500e-01
6.6380000e+03	0.0000000e+00	2.9077825e+00	-3.1127250e-01
6.6390000e+03	0.0000000e+00	2.9780975e+00	1.8007500e-02
6.6400000e+03	0.0000000e+00	3.0157050e+00	3.2781000e-01
6.6410000e+03	0.0000000e+00	3.0088450e+00	1.2619950e+00
6.6420000e+03	0.0000000e+00	2.8781375e+00	2.3850750e+00
6.6430000e+03	0.0000000e+00	2.6419575e+00	3.0251375e+00
6.6440000e+03	0.0000000e+00	2.3828700e+00	3.0518425e+00
6.6450000e+03	0.0000000e+00	2.1392175e+00	2.7404475e+00
6.6460000e+03	0.0000000e+00	1.9189625e+00	2.3747850e+00
6.6470000e+03	0.0000000e+00	1.7508925e+00	1.9183500e+00
6.6480000e+03	0.0000000e+00	1.6361100e+00	1.5038100e+00
6.6490000e+03	0.0000000e+00	1.5866200e+00	1.1630150e+00
6.6500000e+03	0.0000000e+00	1.5792700e+00	8.6779000e-01
6.6510000e+03	0.0000000e+00	1.6085475e+00	2.4500000e-04
6.6520000e+03	0.0000000e+00	1.7304350e+00	-1.0858400e+00
6.6530000e+03	0.0000000e+00	1.9439525e+00	-1.6931950e+00
6.6540000e+03	0.0000000e+00	2.2065925e+00	-1.7445225e+00
6.6550000e+03	0.0000000e+00	2.4446100e+00	-1.4933975e+00
6.6560000e+03	0.0000000e+00	2.6387725e+00	-1.1409650e+00
6.6570000e+03	0.0000000e+00	2.7934900e+00	-6.9482000e-01
6.6580000e+03	0.0000000e+00	2.9016575e+00	-2.9865500e-01
6.6590000e+03	0.0000000e+00	2.9620500e+00	2.6215000e-02
6.6600000e+03	0.0000000e+00	2.9865500e+00	3.3393500e-01
6.6610000e+03	0.0000000e+00	2.9733200e+00	1.2642000e+00
6.6620000e+03	0.0000000e+00	2.8560875e+00	2.3926700e+00
6.6630000e+03	0.0000000e+00	2.6366900e+00	3.0274650e+00
6.6640000e+03	0.0000000e+00	2.3725800e+00	3.0487800e+00
6.6650000e+03	0.0000000e+00	2.1294175e+00	2.7403250e+00
6.6660000e+03	0.0000000e+00	1.9459125e+00	2.3681700e+00
6.6670000e+03	0.0000000e+00	1.8087125e+00	1.9092850e+00
6.6680000e+03	0.0000000e+00	1.7060575e+00	1.4943775e+00
6.6690000e+03	0.0000000e+00	1.6209200e+00	1.1559100e+00
6.6700000e+03	0.0000000e+00	1.5813525e+00	8.6154250e-01
6.6710000e+03	0.0000000e+00	1.6070775e+00	-9.8000000e-03
6.6720000e+03	0.0000000e+00	1.7334975e+00	-1.0904950e+00
6.6730000e+03	0.0000000e+00	1.9481175e+00	-1.6951550e+00
6.6740000e+03	0.0000000e+00	2.2095325e+00	-1.7444000e+00
6.6750000e+03	0.0000000e+00	2.4593100e+00	-1.4962150e+00
6.6760000e+03	0.0000000e+00	2.6719700e+00	-1.1440275e+00
6.6770000e+03	0.0000000e+00	2.8258300e+00	-6.9641250e-01
6.6780000e+03	0.0000000e+00	2.9188075e+00	-2.9669500e-01
6.6790000e+03	0.0000000e+00	2.9674400e+00	2.8297500e-02
6.6800000e+03	0.0000000e+00	2.9909600e+00	3.3369000e-01
6.6810000e+03	0.0000000e+00	2.9876525e+00	1.2727750e+00
6.6820000e+03	0.0000000e+00	2.8698075e+00	2.3956100e+00
6.6830000e+03	0.0000000e+00	2.6461225e+00	3.0286900e+00
6.6840000e+03	0.0000000e+00	2.3826250e+00	3.0501275e+00
6.6850000e+03	0.0000000e+00	2.1302750e+00	2.7378750e+00
6.6860000e+03	0.0000000e+00	1.9122250e+00	2.3718450e+00
6.6870000e+03	0.0000000e+00	1.7539550e+00	1.9147975e+00
6.6880000e+03	0.0000000e+00	1.6535050e+00	1.4997675e+00
6.6890000e+03	0.0000000e+00	1.5905400e+00	1.1557875e+00
6.6900000e+03	0.0000000e+00	1.5585675e+00	8.5468250e-01
6.6910000e+03	0.0000000e+00	1.5790250e+00	-1.5802500e-02
6.6920000e+03	0.0000000e+00	1.7105900e+00	-1.0964975e+00
6.6930000e+03	0.0000000e+00	1.9374600e+00	-1.7039750e+00
6.6940000e+03	0.0000000e+00	2.1994875e+00	-1.7494225e+00
6.6950000e+03	0.0000000e+00	2.4496325e+00	-1.4982975e+00
6.6960000e+03	0.0000000e+00	2.6576375e+00	-1.1497850e+00
6.6970000e+03	0.0000000e+00	2.8144375e+00	-7.0658000e-01
6.6980000e+03	0.0000000e+00	2.9195425e+00	-3.0992500e-01
6.6990000e+03	0.0000000e+00	2.9924300e+00	2.2295000e-02
6.7000000e+03	0.0000000e+00	3.0274650e+00	3.3124000e-01
6.7010000e+03	0.0000000e+00	3.0103150e+00	1.2689775e+00
6.7020000e+03	0.0000000e+00	2.8808325e+00	2.3963450e+00
6.7030000e+03	0.0000000e+00	2.6425700e+00	3.0257500e+00
6.7040000e+03	0.0000000e+00	2.3700075e+00	3.0448600e+00
6.7050000e+03	0.0000000e+00	2.1290500e+00	2.7329750e+00
6.7060000e+03	0.0000000e+00	1.9306000e+00	2.3693950e+00
6.7070000e+03	0.0000000e+00	1.7762500e+00	1.9134500e+00
6.7080000e+03	0.0000000e+00	1.6732275e+00	1.4927850e+00
6.7090000e+03	0.0000000e+00	1.6162650e+00	1.1544400e+00
6.7100000e+03	0.0000000e+00	1.5922550e+00	8.5823500e-01
6.7110000e+03	0.0000000e+00	1.6036475e+00	-1.5312500e-02
6.7120000e+03	0.0000000e+00	1.7018925e+00	-1.0958850e+00
6.7130000e+03	0.0000000e+00	1.9174925e+00	-1.7005450e+00
6.7140000e+03	0.0000000e+00	2.1977725e+00	-1.7510150e+00
6.7150000e+03	0.0000000e+00	2.4579625e+00	-1.4995225e+00
6.7160000e+03	0.0000000e+00	2.6599650e+00	-1.1473350e+00
6.7170000e+03	0.0000000e+00	2.8100275e+00	-6.9800500e-01
6.7180000e+03	0.0000000e+00	2.9235850e+00	-3.0184000e-01
6.7190000e+03	0.0000000e+00	2.9875300e+00	2.5480000e-02
6.7200000e+03	0.0000000e+00	3.0081100e+00	3.3442500e-01
6.7210000e+03	0.0000000e+00	2.9806700e+00	1.2735100e+00
6.7220000e+03	0.0000000e+00	2.8608650e+00	2.3951200e+00
6.7230000e+03	0.0000000e+00	2.6440400e+00	3.0286900e+00
6.7240000e+03	0.0000000e+00	2.3838500e+00	3.0468200e+00
6.7250000e+03	0.0000000e+00	2.1368900e+00	2.7357925e+00
6.7260000e+03	0.0000000e+00	1.9294975e+00	2.3644950e+00
6.7270000e+03	0.0000000e+00	1.7758825e+00	1.9068350e+00
6.7280000e+03	0.0000000e+00	1.6795975e+00	1.4958475e+00
6.7290000e+03	0.0000000e+00	1.6255750e+00	1.1590950e+00
6.7300000e+03	0.0000000e+00	1.5927450e+00	8.5554000e-01
6.7310000e+03	0.0000000e+00	1.5893150e+00	-2.1070000e-02
6.7320000e+03	0.0000000e+00	1.7015250e+00	-1.1005400e+00
6.7330000e+03	0.0000000e+00	1.9319475e+00	-1.7029950e+00
6.7340000e+03	0.0000000e+00	2.2124725e+00	-1.7430525e+00
6.7350000e+03	0.0000000e+00	2.4631075e+00	-1.4918050e+00
6.7360000e+03	0.0000000e+00	2.6604550e+00	-1.1417000e+00
6.7370000e+03	0.0000000e+00	2.7986350e+00	-6.9665750e-01
6.7380000e+03	0.0000000e+00	2.9000650e+00	-3.0086000e-01
6.7390000e+03	0.0000000e+00	2.9676850e+00	2.6705000e-02
6.7400000e+03	0.0000000e+00	3.0034550e+00	3.3883500e-01
6.7410000e+03	0.0000000e+00	2.9957375e+00	1.2791450e+00
6.7420000e+03	0.0000000e+00	2.8725025e+00	2.4029600e+00
6.7430000e+03	0.0000000e+00	2.6426925e+00	3.0331000e+00
6.7440000e+03	0.0000000e+00	2.3780925e+00	3.0463300e+00
6.7450000e+03	0.0000000e+00	2.1426475e+00	2.7324850e+00
6.7460000e+03	0.0000000e+00	1.9438300e+00	2.3629025e+00
6.7470000e+03	0.0000000e+00	1.7872750e+00	1.9020575e+00
6.7480000e+03	0.0000000e+00	1.6869475e+00	1.4894775e+00
6.7490000e+03	0.0000000e+00	1.6225125e+00	1.1537050e+00
6.7500000e+03	0.0000000e+00	1.5921325e+00	8.5750000e-01
6.7510000e+03	0.0000000e+00	1.6027900e+00	-1.6170000e-02
6.7520000e+03	0.0000000e+00	1.7192875e+00	-1.0933125e+00
6.7530000e+03	0.0000000e+00	1.9446875e+00	-1.6951550e+00
6.7540000e+03	0.0000000e+00	2.2159025e+00	-1.7439100e+00
6.7550000e+03	0.0000000e+00	2.4577175e+00	-1.4985425e+00
6.7560000e+03	0.0000000e+00	2.6558000e+00	-1.1414550e+00
6.7570000e+03	0.0000000e+00	2.8089250e+00	-7.0094500e-01
6.7580000e+03	0.0000000e+00	2.9107225e+00	-3.0588250e-01
6.7590000e+03	0.0000000e+00	2.9741775e+00	2.4500000e-02
6.7600000e+03	0.0000000e+00	3.0071300e+00	3.3026000e-01
6.7610000e+03	0.0000000e+00	2.9961050e+00	1.2709375e+00
6.7620000e+03	0.0000000e+00	2.8729925e+00	2.4022250e+00
6.7630000e+03	0.0000000e+00	2.6437950e+00	3.0304050e+00
6.7640000e+03	0.0000000e+00	2.3740500e+00	3.0431450e+00
6.7650000e+03	0.0000000e+00	2.1218225e+00	2.7297900e+00
6.7660000e+03	0.0000000e+00	1.9296200e+00	2.3626575e+00
6.7670000e+03	0.0000000e+00	1.7927875e+00	1.9058550e+00
6.7680000e+03	0.0000000e+00	1.6909900e+00	1.4897225e+00
6.7690000e+03	0.0000000e+00	1.6203075e+00	1.1515000e+00
6.7700000e+03	0.0000000e+00	1.5819650e+00	8.5529500e-01
6.7710000e+03	0.0000000e+00	1.5922550e+00	-2.6950000e-02
6.7720000e+03	0.0000000e+00	1.7078950e+00	-1.1049500e+00
6.7730000e+03	0.0000000e+00	1.9345200e+00	-1.7020150e+00
6.7740000e+03	0.0000000e+00	2.1936075e+00	-1.7458700e+00
6.7750000e+03	0.0000000e+00	2.4346875e+00	-1.4942550e+00
6.7760000e+03	0.0000000e+00	2.6419575e+00	-1.1421900e+00
6.7770000e+03	0.0000000e+00	2.7953275e+00	-6.9898500e-01
6.7780000e+03	0.0000000e+00	2.9008000e+00	-3.0306500e-01
6.7790000e+03	0.0000000e+00	2.9676850e+00	2.7440000e-02
6.7800000e+03	0.0000000e+00	3.0077425e+00	3.3761000e-01
6.7810000e+03	0.0000000e+00	3.0006375e+00	1.2815950e+00
6.7820000e+03	0.0000000e+00	2.8846300e+00	2.3958550e+00
6.7830000e+03	0.0000000e+00	2.6567800e+00	3.0220750e+00
6.7840000e+03	0.0000000e+00	2.3807875e+00	3.0398375e+00
6.7850000e+03	0.0000000e+00	2.1231700e+00	2.7332200e+00
6.7860000e+03	0.0000000e+00	1.9174925e+00	2.3646175e+00
6.7870000e+03	0.0000000e+00	1.7706150e+00	1.9059775e+00
6.7880000e+03	0.0000000e+00	1.6732275e+00	1.4925400e+00
6.7890000e+03	0.0000000e+00	1.6133250e+00	1.1505200e+00
6.7900000e+03	0.0000000e+00	1.5797600e+00	8.5419250e-01
6.7910000e+03	0.0000000e+00	1.5864975e+00	-2.9522500e-02
6.7920000e+03	0.0000000e+00	1.7093650e+00	-1.1091150e+00
6.7930000e+03	0.0000000e+00	1.9353775e+00	-1.7066700e+00
6.7940000e+03	0.0000000e+00	2.2032850e+00	-1.7532200e+00
6.7950000e+03	0.0000000e+00	2.4590650e+00	-1.5016050e+00
6.7960000e+03	0.0000000e+00	2.6712350e+00	-1.1478250e+00
6.7970000e+03	0.0000000e+00	2.8219100e+00	-7.0413000e-01
6.7980000e+03	0.0000000e+00	2.9079050e+00	-3.0759750e-01
6.7990000e+03	0.0000000e+00	2.9575175e+00	2.2050000e-02
6.8000000e+03	0.0000000e+00	2.9935325e+00	3.3773250e-01
6.8010000e+03	0.0000000e+00	2.9872850e+00	1.2845350e+00
6.8020000e+03	0.0000000e+00	2.8680925e+00	2.4105550e+00
6.8030000e+03	0.0000000e+00	2.6370575e+00	3.0357950e+00
6.8040000e+03	0.0000000e+00	2.3676800e+00	3.0482900e+00
6.8050000e+03	0.0000000e+00	2.1279475e+00	2.7393450e+00
[truncated: 44,403 more rows]
